# Supplementary material for: Unique Transcriptomic Profile of Collecting Duct Carcinomas Relative to Upper Tract Urothelial Carcinomas and other Kidney Carcinomas
Source: Sci Rep. 2016 Aug 3;6:30988. doi: 10.1038/srep30988 (PMC4971524; doi:10.1038/srep30988)
Supplement: Supplementary Dataset 1 [file srep30988-s2.xls]

## Sheet: Feuil1
Unique Transcriptomic Profile of Collecting Duct Carcinomas Relative to Upper Tract Urothelial Carcinomas and other Kidney Carcinomas
Gabriel G. Malouf1*, Eva Compérat2*, Hui Yao3, Roger Mouawad1, Veronique Lindner4 Nathalie Rioux-leclercq5, Virginie Verkarre6, Xavier Leroy7, Linda Dainese8, Marion Classe1, Jean-Luc Descotes9, Philippe Barthelemy10, Mokrane Yacoub11,12, Morgan Rouprêt13, Jean-Christophe Bernhard12,14, Chad J. Creighton15, Jean-Philippe Spano1, Xiaoping Su3*, David Khayat1*
1Departments of Medical Oncology, 2Pathology, 13Urology, Groupe Hospitalier Pitié-Salpêtrière, University Pierre and Marie Curie (Paris VI), GRC5, ONCOTYPE-Uro, Institut Universitaire de Cancérologie, Assistance-Publique Hôpitaux de Paris, 75013, France
3Department of Bioinformatics and Computational Biology, the University of Texas MD Anderson Cancer Center, Houston, TX, USA
4Department of Pathology, CHU Strasbourg, France, 5Department of Pathology, CHU Rennes, France
6Department of Pathology, Hôpital Européen Georges Pompidou, University Paris V, Paris, France
7Department of Pathology, CHU Lille, France
8Department of Pathology, Trousseau Hospital, Paris, France
9Department of Urology, CHU Grenoble, France
10Department of Medical Oncology, CHU Strasbourg, France
11Department of Pathology, CHU Bordeaux, France
12UroCCR French Network for Research on Kidney Cancer (UroCCR), Bordeaux, France
14Department of Urology, CHU Bordeaux, France.
15 Department of Medicine, Baylor College of Medicine, Houston, TX 77030, USA
*These authors are co-senior authors
Correspondence: Dr. Gabriel G. Malouf (gabriel.malouf@aphp.fr); Department of Medical Oncology, University Pierre and Marie Curie (Paris VI), Paris, France
Running Title: transcriptome of collecting duct carcinomas
Keywords: differential diagnosis, immune system, metabolism, tumor infiltrating lymphocytes, upper tract urothelial carcinoma

## Sheet: S1
SampleID	SampleType	Subtype	TotalPEReads	Filtered	UniquelyMapped	NonUniquelyMapped	BothMatesUniquelyMapped
BELrna_10N	Normal	Bellini	15464229	0.381	0.348	0.202	2732862
BELrna_10T	Tumor	Bellini	19810925	0.382	0.425	0.188	4802823
BELrna_11N	Normal	Bellini	24788837	0.307	0.397	0.296	6422683
BELrna_11T	Tumor	Bellini	16417596	0.371	0.315	0.244	2667225
BELrna_1T	Tumor	Bellini	19584894	0.325	0.47	0.201	6000009
BELrna_2T	Tumor	Bellini	16034952	0.541	0.213	0.241	1477518
BELrna_3T	Tumor	Bellini	20042330	0.521	0.373	0.101	4133588
BELrna_4T	Tumor	Bellini	21839731	0.462	0.327	0.206	3828016
BELrna_5T	Tumor	Bellini	18405367	0.567	0.308	0.12	2932492
BELrna_6T	Tumor	Bellini	29619075	0.47	0.319	0.211	5018458
BELrna_7T	Tumor	Bellini	27155743	0.378	0.444	0.105	8661135
BELrna_8T	Tumor	Bellini	17838765	0.503	0.29	0.207	2792150
BELrna_9T	Tumor	Bellini	30444867	0.272	0.466	0.189	10158832
PEDrna_1N	Normal	Normal	31018827	0.626	0.23	0.144	4141339
UTUCrna_13T	Tumor	UTUC_MI	25028412	0.327	0.48	0.192	7467800
UTUCrna_19T	Tumor	UTUC_NMI	23414228	0.335	0.493	0.171	7214052
UTUCrna_26T	Tumor	UTUC_MI	20990391	0.37	0.462	0.167	6296053
UTUCrna_28T	Tumor	UTUC_MI	45825239	0.914	0.027	0.059	603677
UTUCrna_2T	Tumor	UTUC_MI	24313725	0.363	0.485	0.152	7357026
UTUCrna_31T	Tumor	UTUC_MI	24320709	0.339	0.454	0.207	6741666
UTUCrna_4T	Tumor	UTUC_MI	19608153	0.35	0.478	0.171	5954083
UTUCrna_8T	Tumor	UTUC_MI	21255428	0.308	0.483	0.208	6436854
UTUCrna_9T	Tumor	UTUC_MI	19075748	0.318	0.516	0.166	6276890
KIRC-5178-01A	Tumor	TCGAccRCC	NotAvail	NotAvail	NotAvail	NotAvail	NotAvail
KIRC-5180-01A	Tumor	TCGAccRCC	NotAvail	NotAvail	NotAvail	NotAvail	NotAvail
KIRC-5181-01A	Tumor	TCGAccRCC	NotAvail	NotAvail	NotAvail	NotAvail	NotAvail
KIRC-5182-01A	Tumor	TCGAccRCC	NotAvail	NotAvail	NotAvail	NotAvail	NotAvail
KIRC-5183-01A	Tumor	TCGAccRCC	NotAvail	NotAvail	NotAvail	NotAvail	NotAvail
KIRC-5184-01A	Tumor	TCGAccRCC	NotAvail	NotAvail	NotAvail	NotAvail	NotAvail
KIRC-5185-01A	Tumor	TCGAccRCC	NotAvail	NotAvail	NotAvail	NotAvail	NotAvail
KIRC-5186-01A	Tumor	TCGAccRCC	NotAvail	NotAvail	NotAvail	NotAvail	NotAvail
KIRC-5187-01A	Tumor	TCGAccRCC	NotAvail	NotAvail	NotAvail	NotAvail	NotAvail
KIRC-5189-01A	Tumor	TCGAccRCC	NotAvail	NotAvail	NotAvail	NotAvail	NotAvail
KIRP-5880-01A	Tumor	TCGApRCC	NotAvail	NotAvail	NotAvail	NotAvail	NotAvail
KIRP-5881-01A	Tumor	TCGApRCC	NotAvail	NotAvail	NotAvail	NotAvail	NotAvail
KIRP-5882-01A	Tumor	TCGApRCC	NotAvail	NotAvail	NotAvail	NotAvail	NotAvail
KIRP-5883-01A	Tumor	TCGApRCC	NotAvail	NotAvail	NotAvail	NotAvail	NotAvail
KIRP-5884-01A	Tumor	TCGApRCC	NotAvail	NotAvail	NotAvail	NotAvail	NotAvail
KIRP-5885-01A	Tumor	TCGApRCC	NotAvail	NotAvail	NotAvail	NotAvail	NotAvail
KIRP-5886-01A	Tumor	TCGApRCC	NotAvail	NotAvail	NotAvail	NotAvail	NotAvail
KIRP-5887-01A	Tumor	TCGApRCC	NotAvail	NotAvail	NotAvail	NotAvail	NotAvail
KIRP-5888-01A	Tumor	TCGApRCC	NotAvail	NotAvail	NotAvail	NotAvail	NotAvail
KIRP-5889-01A	Tumor	TCGApRCC	NotAvail	NotAvail	NotAvail	NotAvail	NotAvail
Supplementary Table 1. Cases analyzed by RNAseq with statistics of the coverage depth. IDs of cases selected from TCGA as a control are also listed.

## Sheet: S2
Category	Term	Count	%	PValue	Genes	List Total	Pop Hits	Pop Total	Fold Enrichment	Bonferroni	Benjamini	FDR	T
GOTERM_BP_FAT	GO:0048285~organelle fission	40	13.3333	2.09424e-26	NEK2, ANLN, PTTG2, AURKA, PTTG1, CEP55, AURKB, RCC1, SPC24, KIF2C, NCAPH, CDCA8, NCAPG, BUB1, SKA3, CCNA2, CDCA5, ASPM, CDCA3, CDK1, CDC6, DLGAP5, SGOL1, CCNF, TPX2, KIF18A, CENPF, NUSAP1, BIRC5, CENPE, NDC80, PBK, UBE2C, SMC4, NCAPD2, CCNB1, CCNB2, PLK1, ZWINT, BAX, RRS1	256	229	13528	9.23035	4.1445e-23	4.1445e-23	3.59623e-23
GOTERM_BP_FAT	GO:0000279~M phase	46	15.3333	3.13221e-26	PRC1, NEK2, TTK, ANLN, PTTG2, AURKA, PTTG1, CEP55, AURKB, RCC1, SPC24, KIF2C, NCAPH, CDCA8, NCAPG, BUB1, SKA3, CDCA5, CCNA2, ASPM, CDCA3, TRIP13, CDK1, CDC6, MKI67, SGOL2, DLGAP5, SGOL1, CCNF, TPX2, KIF18A, CENPF, NUSAP1, BIRC5, CENPE, NDC80, PBK, UBE2C, TACC3, SMC4, NCAPD2, CCNB1, CCNB2, PLK1, ZWINT, CKS2, RRS1	256	329	13528	7.38849	6.19864e-23	3.09932e-23	5.37864e-23
GOTERM_BP_FAT	GO:0000280~nuclear division	39	13	5.65459e-26	NEK2, ANLN, PTTG2, AURKA, PTTG1, CEP55, AURKB, RCC1, SPC24, KIF2C, CDCA8, NCAPH, NCAPG, BUB1, SKA3, CCNA2, CDCA5, ASPM, CDCA3, CDK1, CDC6, DLGAP5, SGOL1, CCNF, TPX2, KIF18A, CENPF, NUSAP1, BIRC5, CENPE, NDC80, PBK, UBE2C, SMC4, NCAPD2, CCNB1, CCNB2, PLK1, ZWINT, RRS1	256	220	13528	9.36776	1.11904e-22	3.73015e-23	9.71008e-23
GOTERM_BP_FAT	GO:0007067~mitosis	39	13	5.65459e-26	NEK2, ANLN, PTTG2, AURKA, PTTG1, CEP55, AURKB, RCC1, SPC24, KIF2C, CDCA8, NCAPH, NCAPG, BUB1, SKA3, CCNA2, CDCA5, ASPM, CDCA3, CDK1, CDC6, DLGAP5, SGOL1, CCNF, TPX2, KIF18A, CENPF, NUSAP1, BIRC5, CENPE, NDC80, PBK, UBE2C, SMC4, NCAPD2, CCNB1, CCNB2, PLK1, ZWINT, RRS1	256	220	13528	9.36776	1.11904e-22	3.73015e-23	9.71008e-23
GOTERM_BP_FAT	GO:0000087~M phase of mitotic cell cycle	39	13	1.11991e-25	NEK2, ANLN, PTTG2, AURKA, PTTG1, CEP55, AURKB, RCC1, SPC24, KIF2C, CDCA8, NCAPH, NCAPG, BUB1, SKA3, CCNA2, CDCA5, ASPM, CDCA3, CDK1, CDC6, DLGAP5, SGOL1, CCNF, TPX2, KIF18A, CENPF, NUSAP1, BIRC5, CENPE, NDC80, PBK, UBE2C, SMC4, NCAPD2, CCNB1, CCNB2, PLK1, ZWINT, RRS1	256	224	13528	9.20047	2.2163e-22	5.54075e-23	1.92311e-22
GOTERM_BP_FAT	GO:0022403~cell cycle phase	49	16.3333	9.88131e-25	PRC1, NEK2, TTK, ANLN, AURKA, PTTG2, AURKB, CEP55, PTTG1, RCC1, GTSE1, SPC24, KIF2C, CDCA8, NCAPH, NCAPG, BUB1, SKA3, CDCA5, CCNA2, ASPM, TRIP13, CDCA3, CDC6, CDK1, MKI67, SGOL2, DLGAP5, SGOL1, CCNF, TPX2, KIF18A, NUSAP1, CENPF, CENPE, NDC80, BIRC5, PBK, CDKN3, UBE2C, TACC3, NCAPD2, SMC4, CCNB1, INHBA, CCNB2, PLK1, ZWINT, CKS2, RRS1	256	414	13528	6.25445	1.95551e-21	3.91102e-22	1.69682e-21
GOTERM_BP_FAT	GO:0000278~mitotic cell cycle	45	15	3.90372e-23	PRC1, NEK2, TTK, ANLN, PTTG2, AURKA, PTTG1, CEP55, AURKB, RCC1, GTSE1, SPC24, KIF2C, NCAPH, CDCA8, NCAPG, BUB1, SKA3, CCNA2, CDCA5, ASPM, CDCA3, CDK1, CDC6, DLGAP5, SGOL1, CCNF, TPX2, KIF18A, CENPF, NUSAP1, BIRC5, CENPE, NDC80, PBK, CDKN3, UBE2C, SMC4, NCAPD2, CCNB1, INHBA, CCNB2, PLK2, PLK1, ZWINT, RRS1	256	370	13528	6.42694	7.72547e-20	1.28758e-20	6.70348e-20
GOTERM_BP_FAT	GO:0022402~cell cycle process	52	17.3333	2.70421e-21	GAS2L3, PRC1, TTK, PTTG2, AURKA, PTTG1, AURKB, GTSE1, KIF2C, CDCA8, CCNA2, CDCA5, ASPM, CDCA3, CDK1, CDC6, SGOL2, CCNF, SGOL1, TPX2, TP53, NUSAP1, PBK, TACC3, UBE2C, NCAPD2, INHBA, ZWINT, NEK2, ANLN, CEP55, RCC1, SPC24, NCAPH, NCAPG, BUB1, SKA3, TRIP13, MKI67, DLGAP5, KIF18A, CENPF, BIRC5, NDC80, CENPE, CDKN3, BRCA1, SMC4, CCNB1, CCNB2, PLK1, CKS2, RRS1	256	565	13528	4.8635	5.35163e-18	7.64519e-19	4.64367e-18
GOTERM_BP_FAT	GO:0007049~cell cycle	58	19.3333	1.75924e-19	GAS2L3, CLSPN, E2F3, PRC1, TTK, PTTG2, AURKA, PTTG1, AURKB, GTSE1, CDT1, KIF2C, CDCA8, CDCA5, CCNA2, ASPM, CDCA3, CDK1, CDC6, SGOL2, SGOL1, CCNF, TPX2, TP53, NUSAP1, PBK, TACC3, UBE2C, AHR, NCAPD2, INHBA, ZWINT, NEK2, ANLN, CEP55, RCC1, SPC24, NCAPH, HJURP, NCAPG, BUB1, SKA3, TRIP13, MKI67, DLGAP5, KIF18A, CENPF, BIRC5, NDC80, CENPE, CDKN3, BRCA1, SMC4, CCNB1, CCNB2, PLK2, PLK1, CKS2, RRS1	256	776	13528	3.94966	3.48153e-16	4.35192e-17	3.02097e-16
GOTERM_BP_FAT	GO:0007059~chromosome segregation	22	7.33333	1.25557e-18	NEK2, SGOL2, DLGAP5, SGOL1, KIF18A, CENPF, NUSAP1, NDC80, PTTG2, CENPE, BIRC5, PTTG1, BRCA1, SMC4, NCAPD2, NCAPH, NCAPG, HJURP, ZWINT, SKA3, RRS1, CDCA5, TOP2A	256	81	13528	14.3526	2.48477e-15	2.76085e-16	2.15606e-15
GOTERM_BP_FAT	GO:0051301~cell division	35	11.6667	1.35732e-17	PRC1, NEK2, ANLN, PTTG2, CEP55, AURKB, PTTG1, RCC1, SPC24, CDCA8, NCAPH, NCAPG, BUB1, SKA3, CCNA2, CDCA5, ASPM, CDCA3, CDK1, CDC6, SGOL2, SGOL1, CCNF, CENPF, NUSAP1, BIRC5, CENPE, NDC80, UBE2C, SMC4, NCAPD2, CCNB1, CCNB2, PLK1, ZWINT, CKS2	256	295	13528	6.2696	2.68614e-14	2.68614e-15	2.3308e-14
GOTERM_BP_FAT	GO:0000070~mitotic sister chromatid segregation	13	4.33333	1.30259e-12	NCAPH, NEK2, NCAPG, ZWINT, DLGAP5, KIF18A, RRS1, NUSAP1, CENPE, NDC80, CDCA5, SMC4, NCAPD2	256	36	13528	19.0825	2.57789e-09	2.34354e-10	2.23687e-09
GOTERM_BP_FAT	GO:0000819~sister chromatid segregation	13	4.33333	1.89583e-12	NCAPH, NEK2, NCAPG, ZWINT, DLGAP5, KIF18A, RRS1, NUSAP1, CENPE, NDC80, CDCA5, SMC4, NCAPD2	256	37	13528	18.5667	3.75182e-09	3.12652e-10	3.2555e-09
GOTERM_BP_FAT	GO:0006955~immune response	42	14	4.87571e-11	ORAI1, GALNT2, PXDN, C3, C1R, C1S, C1QC, ADA, LIF, TNFRSF1A, IL1RAP, FCGR3A, EBI3, SPN, FYB, CEBPB, LYN, NCF2, GZMA, NCF4, RELB, CD276, TP53, SAMHD1, SLAMF7, CTSS, TNFSF9, C1QA, IGSF6, C1QB, LILRB2, IKBKE, LAT2, CYBB, CD300A, LILRB3, LILRB4, C1RL, MNX1, CD300LF, GBP2, PTAFR	256	690	13528	3.21658	9.64903e-08	7.42233e-09	8.37258e-08
GOTERM_BP_FAT	GO:0051726~regulation of cell cycle	28	9.33333	1.47189e-10	NEK2, TTK, ANLN, SFN, RCC1, GTSE1, CDT1, LIF, BUB1, CCNA2, RUNX3, CDK1, CDC6, DLGAP5, TP53, CENPF, NUSAP1, BIRC5, CENPE, UBE2C, TACC3, CDKN3, BRCA1, CCNB1, INHBA, ZWINT, BAX, CKS2	256	331	13528	4.47017	2.91287e-07	2.08062e-08	2.52753e-07
GOTERM_BP_FAT	GO:0007346~regulation of mitotic cell cycle	18	6	3.98228e-09	CDC6, CDK1, NEK2, DLGAP5, TP53, CENPF, TTK, NUSAP1, CENPE, ANLN, BIRC5, UBE2C, RCC1, GTSE1, CDT1, ZWINT, BUB1, CCNA2	256	152	13528	6.25781	7.8809e-06	5.25395e-07	6.83837e-06
GOTERM_BP_FAT	GO:0010564~regulation of cell cycle process	15	5	2.92375e-08	NEK2, DLGAP5, CENPF, NUSAP1, TTK, CENPE, ANLN, BIRC5, UBE2C, RCC1, BRCA1, GTSE1, CDT1, LIF, BUB1	256	114	13528	6.95312	5.78593e-05	3.6163e-06	5.02066e-05
GOTERM_BP_FAT	GO:0007017~microtubule-based process	21	7	6.69469e-08	KIF14, KIF4B, PRC1, NEK2, KIF18A, TTK, NUSAP1, KIF18B, AURKA, NDC80, CENPE, TACC3, UBE2C, RCC1, BRCA1, GTSE1, KIF2C, ZWINT, CKS2, TUBB6, KIF20A	256	253	13528	4.38624	0.000132479	7.79338e-06	0.000114961
GOTERM_BP_FAT	GO:0000075~cell cycle checkpoint	13	4.33333	1.31029e-07	CDC6, CDK1, ZWINT, BUB1, TP53, CENPF, TTK, BIRC5, CENPE, CCNA2, BRCA1, GTSE1, CDT1	256	91	13528	7.54911	0.000259272	1.44058e-05	0.000225002
GOTERM_BP_FAT	GO:0051303~establishment of chromosome localization	7	2.33333	1.83601e-07	DLGAP5, KIF18A, CENPF, RRS1, BIRC5, CENPE, CDCA5	256	15	13528	24.6604	0.000363281	1.91233e-05	0.00031528
GOTERM_BP_FAT	GO:0050000~chromosome localization	7	2.33333	1.83601e-07	DLGAP5, KIF18A, CENPF, RRS1, BIRC5, CENPE, CDCA5	256	15	13528	24.6604	0.000363281	1.91233e-05	0.00031528
GOTERM_BP_FAT	GO:0007093~mitotic cell cycle checkpoint	9	3	1.17042e-06	CDK1, ZWINT, BUB1, TP53, CENPF, TTK, CENPE, CCNA2, GTSE1	256	43	13528	11.0603	0.00231358	0.000115806	0.00200982
GOTERM_BP_FAT	GO:0007051~spindle organization	9	3	1.68406e-06	PRC1, ZWINT, CKS2, TTK, NDC80, AURKA, RCC1, UBE2C, TACC3	256	45	13528	10.5687	0.00332721	0.00015869	0.00289183
GOTERM_BP_FAT	GO:0007076~mitotic chromosome condensation	6	2	2.60275e-06	NCAPH, NCAPG, NUSAP1, CDCA5, NCAPD2, SMC4	256	13	13528	24.3894	0.0051376	0.000234102	0.00446935
GOTERM_BP_FAT	GO:0000226~microtubule cytoskeleton organization	14	4.66667	4.13069e-06	KIF2C, PRC1, NEK2, ZWINT, KIF18A, CKS2, TTK, NUSAP1, NDC80, AURKA, RCC1, UBE2C, TACC3, BRCA1	256	147	13528	5.03274	0.00814133	0.000355357	0.00709299
GOTERM_BP_FAT	GO:0006952~defense response	30	10	5.05688e-06	C3, ITGB2, C1R, C1S, C1QC, TNFRSF1A, HRH1, CD44, IL1RAP, SERPINA3, SPN, TYROBP, CEBPB, LYN, NCF2, SAMHD1, SLAMF7, INHBB, C1QA, LSP1, INHBA, C1QB, LILRB2, TNFAIP6, CYBB, LILRB3, MNDA, C1RL, ALOX5, PTAFR	256	615	13528	2.57774	0.00995769	0.000416896	0.00868333
GOTERM_BP_FAT	GO:0030261~chromosome condensation	7	2.33333	5.54441e-06	NCAPH, NCAPG, NUSAP1, CDCA5, TOP2A, NCAPD2, SMC4	256	25	13528	14.7963	0.0109124	0.000438801	0.00952045
GOTERM_BP_FAT	GO:0008283~cell proliferation	24	8	8.65074e-06	ARHGEF1, MKI67, OSMR, DLGAP5, TPX2, TP53, CD276, CENPF, SFN, IFI16, TACC3, TNFSF9, MMP14, ISG20, IFNAR2, KIF2C, PLK1, BAX, TGFBI, CKLF, CKS2, BUB1, ASPM, RUNX3	256	436	13528	2.90883	0.0169742	0.000658241	0.014854
GOTERM_BP_FAT	GO:0051640~organelle localization	11	3.66667	8.81494e-06	DLGAP5, KIF18A, CENPF, RRS1, NUSAP1, BIRC5, CENPE, NDC80, TACC3, CDCA5, ASPM	256	92	13528	6.31827	0.0172936	0.000645897	0.015136
GOTERM_BP_FAT	GO:0045087~innate immune response	13	4.33333	1.15571e-05	C1QA, C1QB, TNFRSF1A, CYBB, NCF2, C3, IL1RAP, C1RL, SAMHD1, C1R, C1S, SLAMF7, C1QC	256	138	13528	4.97803	0.0226121	0.00081651	0.019844
GOTERM_BP_FAT	GO:0006958~complement activation, classical pathway	7	2.33333	1.39595e-05	C1QA, C1QB, C3, C1RL, C1R, C1S, C1QC	256	29	13528	12.7554	0.027248	0.000952171	0.0239686
GOTERM_BP_FAT	GO:0002455~humoral immune response mediated by circulating immunoglobulin	7	2.33333	2.09641e-05	C1QA, C1QB, C3, C1RL, C1R, C1S, C1QC	256	31	13528	11.9325	0.0406395	0.00138199	0.0359935
GOTERM_BP_FAT	GO:0002443~leukocyte mediated immunity	10	3.33333	3.38643e-05	C1QA, C1QB, LAT2, LYN, C3, C1RL, C1R, C1S, SLAMF7, C1QC	256	86	13528	6.14462	0.0648223	0.00215956	0.058136
GOTERM_BP_FAT	GO:0051310~metaphase plate congression	5	1.66667	3.66665e-05	KIF18A, CENPF, RRS1, CENPE, CDCA5	256	11	13528	24.0199	0.0699941	0.00226507	0.0629451
GOTERM_BP_FAT	GO:0051656~establishment of organelle localization	9	3	4.42312e-05	DLGAP5, KIF18A, CENPF, RRS1, NUSAP1, BIRC5, CENPE, NDC80, CDCA5	256	69	13528	6.89266	0.0838136	0.00264907	0.0759267
GOTERM_BP_FAT	GO:0006954~inflammatory response	19	6.33333	4.48465e-05	CEBPB, LYN, C3, ITGB2, C1R, C1S, C1QC, C1QA, TNFAIP6, TNFRSF1A, C1QB, CYBB, HRH1, CD44, IL1RAP, SERPINA3, C1RL, ALOX5, PTAFR	256	325	13528	3.08933	0.0849286	0.00260698	0.0769825
GOTERM_BP_FAT	GO:0002252~immune effector process	12	4	4.58313e-05	C1QA, C1QB, GALNT2, LAT2, LYN, C3, C1RL, SAMHD1, C1R, C1S, SLAMF7, C1QC	256	134	13528	4.73228	0.0867104	0.00258814	0.0786724
GOTERM_BP_FAT	GO:0031577~spindle checkpoint	5	1.66667	5.41864e-05	BUB1, CENPF, TTK, BIRC5, CENPE	256	12	13528	22.0182	0.101688	0.00297439	0.0930082
GOTERM_BP_FAT	GO:0033043~regulation of organelle organization	15	5	6.40585e-05	CCDC88A, PLEK, NEK2, DLGAP5, CENPF, NUSAP1, TTK, CENPE, TMSB10, RCC1, BRCA1, ARPC1B, BUB1, DNMT1, SKA3	256	217	13528	3.65279	0.119069	0.00342051	0.109944
GOTERM_BP_FAT	GO:0009611~response to wounding	25	8.33333	6.52724e-05	CEBPB, LYN, PLEK, C3, ITGB2, C1R, C1S, C1QC, COL5A1, PLAUR, C1QA, CCNB1, TNFAIP6, TNFRSF1A, C1QB, CYBB, HRH1, CD44, BAX, IL1RAP, SERPINA3, C1RL, VCAN, ALOX5, PTAFR	256	530	13528	2.49263	0.121183	0.00339366	0.112027
GOTERM_BP_FAT	GO:0002253~activation of immune response	10	3.33333	6.87266e-05	C1QA, C1QB, LAT2, LYN, C3, C1RL, C1R, CACNB3, C1S, C1QC	256	94	13528	5.62168	0.12717	0.00348148	0.117952
GOTERM_BP_FAT	GO:0051783~regulation of nuclear division	8	2.66667	8.21292e-05	NEK2, DLGAP5, BUB1, CENPF, NUSAP1, TTK, CENPE, RCC1	256	56	13528	7.54911	0.150018	0.00405527	0.140939
GOTERM_BP_FAT	GO:0007088~regulation of mitosis	8	2.66667	8.21292e-05	NEK2, DLGAP5, BUB1, CENPF, NUSAP1, TTK, CENPE, RCC1	256	56	13528	7.54911	0.150018	0.00405527	0.140939
GOTERM_BP_FAT	GO:0010948~negative regulation of cell cycle process	6	2	8.92718e-05	LIF, BUB1, CENPF, TTK, CENPE, BRCA1	256	25	13528	12.6825	0.161949	0.00429992	0.153187
GOTERM_BP_FAT	GO:0002526~acute inflammatory response	10	3.33333	9.52466e-05	C1QA, C1QB, CEBPB, LYN, C3, C1RL, SERPINA3, C1R, C1S, C1QC	256	98	13528	5.39222	0.171801	0.00447808	0.163432
GOTERM_BP_FAT	GO:0002460~adaptive immune response based on somatic recombination of immune receptors built from immunoglobulin superfamily domains	9	3	9.77789e-05	C1QA, C1QB, C3, RELB, C1RL, C1R, C1S, C1QC, EBI3	256	77	13528	6.17654	0.175942	0.00449021	0.167773
GOTERM_BP_FAT	GO:0002250~adaptive immune response	9	3	9.77789e-05	C1QA, C1QB, C3, RELB, C1RL, C1R, C1S, C1QC, EBI3	256	77	13528	6.17654	0.175942	0.00449021	0.167773
GOTERM_BP_FAT	GO:0030330~DNA damage response, signal transduction by p53 class mediator	6	2	0.000108838	BBC3, TP53, IFI16, PHLDA3, GTSE1, BRCA1	256	26	13528	12.1947	0.193782	0.00488353	0.186732
GOTERM_BP_FAT	GO:0006959~humoral immune response	9	3	0.000117368	C1QA, C1QB, C3, C1RL, MNX1, C1R, C1S, C1QC, EBI3	256	79	13528	6.02017	0.20728	0.0051486	0.201354
GOTERM_BP_FAT	GO:0006956~complement activation	7	2.33333	0.000125573	C1QA, C1QB, C3, C1RL, C1R, C1S, C1QC	256	42	13528	8.80729	0.220049	0.00538814	0.215415
GOTERM_BP_FAT	GO:0042770~DNA damage response, signal transduction	9	3	0.000128316	CDK1, BBC3, TP53, SFN, IFI16, PHLDA3, CCNA2, GTSE1, BRCA1	256	80	13528	5.94492	0.224272	0.0053887	0.220116
GOTERM_BP_FAT	GO:0002541~activation of plasma proteins involved in acute inflammatory response	7	2.33333	0.000143657	C1QA, C1QB, C3, C1RL, C1R, C1S, C1QC	256	43	13528	8.60247	0.247472	0.00590577	0.246401
GOTERM_BP_FAT	GO:0048584~positive regulation of response to stimulus	15	5	0.000156827	LYN, OSMR, C3, C1R, CACNB3, C1S, C1QC, BRCA1, ADA, C1QA, TNFRSF1A, C1QB, LAT2, C1RL, TGM2	256	236	13528	3.35871	0.266835	0.00631436	0.268962
GOTERM_BP_FAT	GO:0051605~protein maturation by peptide bond cleavage	9	3	0.000213158	C1QA, C1QB, C3, C1RL, C1R, C1S, MMP14, C1QC, ADAMTS2	256	86	13528	5.53016	0.344191	0.00840221	0.365406
GOTERM_BP_FAT	GO:0007010~cytoskeleton organization	21	7	0.000229386	PLD2, PRC1, PLEK, NEK2, KIF18A, TTK, ACTN1, NUSAP1, AURKA, NDC80, ANLN, TMSB10, TACC3, UBE2C, RCC1, BRCA1, ARHGAP4, KIF2C, ZWINT, CKS2, EHD2	256	436	13528	2.54523	0.364922	0.00886261	0.393173
GOTERM_BP_FAT	GO:0048015~phosphoinositide-mediated signaling	9	3	0.000250007	HRH1, ZWINT, CKS2, TGM2, NDC80, AURKA, UBE2C, TOP2A, PTAFR	256	88	13528	5.40447	0.390323	0.00947075	0.428446
GOTERM_BP_FAT	GO:0022610~biological adhesion	28	9.33333	0.0003335	NRP2, TNFRSF12A, ITGB2, POSTN, CD72, LAMB3, ITGAX, CD44, TGFBI, ZYX, LOXL2, COL11A1, THBS2, SELPLG, PARVG, BMP1, PLEK, ACTN1, SLAMF7, COL5A1, TNFAIP6, LAMA4, CD300A, NME1, TROAP, CLDN1, LAMC2, VCAN	256	701	13528	2.11073	0.483204	0.0123776	0.571145
GOTERM_BP_FAT	GO:0007155~cell adhesion	28	9.33333	0.000333756	NRP2, TNFRSF12A, ITGB2, POSTN, CD72, LAMB3, ITGAX, CD44, TGFBI, ZYX, LOXL2, COL11A1, THBS2, SELPLG, PARVG, BMP1, PLEK, ACTN1, SLAMF7, COL5A1, TNFAIP6, LAMA4, CD300A, NME1, TROAP, CLDN1, LAMC2, VCAN	256	700	13528	2.11375	0.483466	0.0121591	0.571583
GOTERM_BP_FAT	GO:0002449~lymphocyte mediated immunity	8	2.66667	0.000339408	C1QA, C1QB, C3, C1RL, C1R, C1S, SLAMF7, C1QC	256	70	13528	6.03929	0.489213	0.0121403	0.581236
GOTERM_BP_FAT	GO:0051276~chromosome organization	22	7.33333	0.00034795	NEK2, SGOL2, DLGAP5, KIF18A, TP53, CENPF, NUSAP1, NDC80, PTTG2, CENPE, PTTG1, SMC4, NCAPD2, NCAPH, CDCA8, NCAPG, HJURP, ZWINT, DNMT1, RRS1, ASF1B, CDCA5, TOP2A	256	485	13528	2.39704	0.497778	0.0122231	0.595822
GOTERM_BP_FAT	GO:0008630~DNA damage response, signal transduction resulting in induction of apoptosis	6	2	0.000352622	BBC3, TP53, SFN, IFI16, PHLDA3, BRCA1	256	33	13528	9.60795	0.502401	0.0121703	0.603799
GOTERM_BP_FAT	GO:0031570~DNA integrity checkpoint	7	2.33333	0.000416448	CDK1, CDC6, TP53, CCNA2, GTSE1, BRCA1, CDT1	256	52	13528	7.11358	0.561468	0.0141119	0.712723
GOTERM_BP_FAT	GO:0050778~positive regulation of immune response	11	3.66667	0.000421564	C1QA, C1QB, LAT2, LYN, C3, C1RL, C1R, CACNB3, C1S, C1QC, ADA	256	145	13528	4.00884	0.565887	0.0140437	0.721447
GOTERM_BP_FAT	GO:0048534~hemopoietic or lymphoid organ development	15	5	0.00042216	PLEK, LYN, RELB, TP53, IFI16, TACC3, ADA, TIMP1, DNASE2, INHBA, CCNB2, RPS19, BAX, RUNX1, SPN	256	260	13528	3.04868	0.566399	0.0138306	0.722464
GOTERM_BP_FAT	GO:0007080~mitotic metaphase plate congression	4	1.33333	0.000511189	KIF18A, RRS1, CENPE, CDCA5	256	9	13528	23.4861	0.636473	0.0164517	0.874195
GOTERM_BP_FAT	GO:0016064~immunoglobulin mediated immune response	7	2.33333	0.000511993	C1QA, C1QB, C3, C1RL, C1R, C1S, C1QC	256	54	13528	6.85012	0.637052	0.0162138	0.875565
GOTERM_BP_FAT	GO:0008629~induction of apoptosis by intracellular signals	7	2.33333	0.000511993	BBC3, BAX, TP53, SFN, IFI16, PHLDA3, BRCA1	256	54	13528	6.85012	0.637052	0.0162138	0.875565
GOTERM_BP_FAT	GO:0030097~hemopoiesis	14	4.66667	0.000546284	DNASE2, INHBA, RPS19, LYN, PLEK, BAX, RELB, TP53, IFI16, RUNX1, TACC3, ADA, SPN, TIMP1	256	236	13528	3.1348	0.660877	0.0170185	0.933948
GOTERM_BP_FAT	GO:0002684~positive regulation of immune system process	14	4.66667	0.000590391	LYN, C3, CD276, C1R, CACNB3, C1S, C1QC, ADA, C1QA, C1QB, LAT2, C1RL, EBI3, SPN	256	238	13528	3.10846	0.689238	0.0180956	1.00899
GOTERM_BP_FAT	GO:0019724~B cell mediated immunity	7	2.33333	0.000623779	C1QA, C1QB, C3, C1RL, C1R, C1S, C1QC	256	56	13528	6.60547	0.70912	0.0188183	1.06577
GOTERM_BP_FAT	GO:0007242~intracellular signaling cascade	41	13.6667	0.000671378	IQGAP3, AURKA, SFN, GTSE1, DGKA, ARHGAP4, HRH1, ARL11, TGM2, RASA3, PHLDA3, TOP2A, CCNA2, RHEBL1, TYROBP, FYB, CDK1, PLD2, ARHGEF1, SPSB1, LYN, PLEK, TP53, RGS19, NDC80, IFI16, UBE2C, ECT2, BRCA1, MAP4K4, IFNAR2, LAT2, TNFRSF10B, NUP62, BBC3, ZWINT, CKS2, JAK3, ARL4C, PTAFR, PMEPA1	256	1256	13528	1.725	0.735285	0.0199365	1.14665
GOTERM_BP_FAT	GO:0030071~regulation of mitotic metaphase/anaphase transition	5	1.66667	0.000690252	DLGAP5, BUB1, CENPF, TTK, CENPE	256	22	13528	12.0099	0.744997	0.0201887	1.17871
GOTERM_BP_FAT	GO:0051329~interphase of mitotic cell cycle	9	3	0.000726038	CCNB1, INHBA, CDC6, CENPF, BIRC5, CDKN3, RCC1, CDCA5, GTSE1	256	103	13528	4.61742	0.762444	0.0209157	1.23946
GOTERM_BP_FAT	GO:0006974~response to DNA damage stimulus	18	6	0.000729733	CLSPN, CDK1, NUDT1, RAD51AP1, LYN, DTL, TP53, PTTG2, SFN, IFI16, PTTG1, BRCA1, GTSE1, BBC3, BAX, PHLDA3, CCNA2, TOP2A, TRIP13	256	373	13528	2.5501	0.764176	0.0207196	1.24573
GOTERM_BP_FAT	GO:0002520~immune system development	15	5	0.000759792	PLEK, LYN, RELB, TP53, IFI16, TACC3, ADA, TIMP1, DNASE2, INHBA, CCNB2, RPS19, BAX, RUNX1, SPN	256	276	13528	2.87194	0.777805	0.0212593	1.29673
GOTERM_BP_FAT	GO:0051325~interphase	9	3	0.000877489	CCNB1, INHBA, CDC6, CENPF, BIRC5, CDKN3, RCC1, CDCA5, GTSE1	256	106	13528	4.48673	0.824007	0.0241723	1.49618
GOTERM_BP_FAT	GO:0043122~regulation of I-kappaB kinase/NF-kappaB cascade	9	3	0.000933257	TNFRSF1A, IKBKE, TNFRSF10B, PLK2, NUP62, LGALS1, TGM2, TNFAIP3, ECT2	256	107	13528	4.4448	0.842413	0.0253371	1.59055
GOTERM_BP_FAT	GO:0007094~mitotic cell cycle spindle assembly checkpoint	4	1.33333	0.000976414	BUB1, CENPF, TTK, CENPE	256	11	13528	19.2159	0.855325	0.0261355	1.66353
GOTERM_BP_FAT	GO:0045841~negative regulation of mitotic metaphase/anaphase transition	4	1.33333	0.000976414	BUB1, CENPF, TTK, CENPE	256	11	13528	19.2159	0.855325	0.0261355	1.66353
GOTERM_BP_FAT	GO:0000910~cytokinesis	6	2	0.000984951	PRC1, PLK1, NUSAP1, BIRC5, ANLN, AURKB	256	41	13528	7.73323	0.857751	0.0260095	1.67796
GOTERM_BP_FAT	GO:0006917~induction of apoptosis	16	5.33333	0.00110981	CEBPB, TP53, SFN, IFI16, SLAMF7, ECT2, BRCA1, ARHGAP4, INHBA, TNFRSF10B, BBC3, BAX, TGM2, PHLDA3, SPN, RUNX3	256	320	13528	2.64219	0.888922	0.0288752	1.88875
GOTERM_BP_FAT	GO:0012502~induction of programmed cell death	16	5.33333	0.00115395	CEBPB, TP53, SFN, IFI16, SLAMF7, ECT2, BRCA1, ARHGAP4, INHBA, TNFRSF10B, BBC3, BAX, TGM2, PHLDA3, SPN, RUNX3	256	321	13528	2.63396	0.898224	0.0296181	1.96318
GOTERM_BP_FAT	GO:0007162~negative regulation of cell adhesion	6	2	0.00122706	TGFBI, COL1A1, MMP14, FXYD5, ADAMDEC1, SPN	256	43	13528	7.37355	0.911949	0.0310637	2.08633
GOTERM_BP_FAT	GO:0042981~regulation of apoptosis	29	9.66667	0.00125508	SFN, ADA, ARHGAP4, CD44, CHST11, TGM2, PHLDA3, TOP2A, SPN, RUNX3, CDK1, CEBPB, LGALS1, TP53, ACTN1, BIRC5, SLAMF7, IFI16, CSDA, BIRC3, ECT2, BRCA1, INHBA, TNFRSF10B, NUP62, BBC3, NME1, BAX, TNFAIP3	256	804	13528	1.90606	0.916704	0.0313612	2.13348
GOTERM_BP_FAT	GO:0016485~protein processing	9	3	0.00125623	C1QA, C1QB, C3, C1RL, C1R, C1S, MMP14, C1QC, ADAMTS2	256	112	13528	4.24637	0.916894	0.0309985	2.13543
GOTERM_BP_FAT	GO:0051784~negative regulation of nuclear division	4	1.33333	0.00128382	BUB1, CENPF, TTK, CENPE	256	12	13528	17.6146	0.921316	0.0312793	2.18185
GOTERM_BP_FAT	GO:0045839~negative regulation of mitosis	4	1.33333	0.00128382	BUB1, CENPF, TTK, CENPE	256	12	13528	17.6146	0.921316	0.0312793	2.18185
GOTERM_BP_FAT	GO:0043067~regulation of programmed cell death	29	9.66667	0.00145458	SFN, ADA, ARHGAP4, CD44, CHST11, TGM2, PHLDA3, TOP2A, SPN, RUNX3, CDK1, CEBPB, LGALS1, TP53, ACTN1, BIRC5, SLAMF7, IFI16, CSDA, BIRC3, ECT2, BRCA1, INHBA, TNFRSF10B, NUP62, BBC3, NME1, BAX, TNFAIP3	256	812	13528	1.88728	0.943905	0.0349392	2.46864
GOTERM_BP_FAT	GO:0051129~negative regulation of cellular component organization	10	3.33333	0.00147722	ARHGEF1, BUB1, APOC1, CENPF, DNMT1, TTK, TMSB10, CENPE, MMP14, BRCA1	256	142	13528	3.72139	0.946367	0.0350489	2.50661
GOTERM_BP_FAT	GO:0010941~regulation of cell death	29	9.66667	0.00151538	SFN, ADA, ARHGAP4, CD44, CHST11, TGM2, PHLDA3, TOP2A, SPN, RUNX3, CDK1, CEBPB, LGALS1, TP53, ACTN1, BIRC5, SLAMF7, IFI16, CSDA, BIRC3, ECT2, BRCA1, INHBA, TNFRSF10B, NUP62, BBC3, NME1, BAX, TNFAIP3	256	815	13528	1.88033	0.950273	0.0355133	2.57057
GOTERM_BP_FAT	GO:0006323~DNA packaging	9	3	0.00166257	NCAPH, HJURP, NCAPG, NUSAP1, ASF1B, CDCA5, TOP2A, NCAPD2, SMC4	256	117	13528	4.0649	0.962856	0.0384435	2.8169
GOTERM_BP_FAT	GO:0030099~myeloid cell differentiation	8	2.66667	0.0018604	DNASE2, INHBA, RPS19, LYN, RELB, IFI16, RUNX1, TIMP1	256	93	13528	4.5457	0.974907	0.0424285	3.14708
GOTERM_BP_FAT	GO:0030199~collagen fibril organization	5	1.66667	0.002021	COL1A1, COL11A1, ADAMTS2, COL5A1, ANXA2	256	29	13528	9.11099	0.98175	0.0454865	3.41432
GOTERM_BP_FAT	GO:0051604~protein maturation	9	3	0.00216656	C1QA, C1QB, C3, C1RL, C1R, C1S, MMP14, C1QC, ADAMTS2	256	122	13528	3.89831	0.986326	0.0481393	3.65596
GOTERM_BP_FAT	GO:0043123~positive regulation of I-kappaB kinase/NF-kappaB cascade	8	2.66667	0.00236774	TNFRSF1A, IKBKE, TNFRSF10B, PLK2, NUP62, LGALS1, TGM2, ECT2	256	97	13528	4.35825	0.990825	0.0519144	3.98898
GOTERM_BP_FAT	GO:0007052~mitotic spindle organization	4	1.33333	0.00254639	PRC1, TTK, NDC80, RCC1	256	15	13528	14.0917	0.993563	0.0551165	4.28378
GOTERM_BP_FAT	GO:0042771~DNA damage response, signal transduction by p53 class mediator resulting in induction of apoptosis	4	1.33333	0.00254639	BBC3, TP53, IFI16, PHLDA3	256	15	13528	14.0917	0.993563	0.0551165	4.28378
GOTERM_BP_FAT	GO:0012501~programmed cell death	23	7.66667	0.00277035	GZMA, TNFRSF12A, LGALS1, TP53, ITGB2, BIRC5, SFN, BIRC3, TNFSF9, PPP1R13L, ECT2, AHR, BRCA1, DNASE2, ARHGAP4, TNFRSF1A, TNFRSF10B, BBC3, BAX, TGM2, TNFAIP3, PHLDA3, TOP2A	256	611	13528	1.98921	0.995873	0.0591782	4.65216
GOTERM_BP_FAT	GO:0050727~regulation of inflammatory response	7	2.33333	0.00307317	TNFRSF1A, C3, OSMR, CD276, TGM2, ADA, SPN	256	76	13528	4.86719	0.997737	0.0647448	5.14813
GOTERM_BP_FAT	GO:0006260~DNA replication	11	3.66667	0.00325036	CLSPN, CDC6, GINS2, TYMP, CCDC88A, DTL, RRM2, CENPF, TOP2A, BRCA1, CDT1	256	190	13528	3.05938	0.998408	0.067636	5.43722
GOTERM_BP_FAT	GO:0043065~positive regulation of apoptosis	18	6	0.00329527	CEBPB, TP53, SFN, IFI16, SLAMF7, ECT2, BRCA1, ARHGAP4, INHBA, TNFRSF10B, CD44, BBC3, BAX, TGM2, PHLDA3, TOP2A, RUNX3, SPN	256	430	13528	2.21206	0.998544	0.0678278	5.51035
GOTERM_BP_FAT	GO:0042330~taxis	10	3.33333	0.00332879	NRP2, TYMP, CKLF, CMTM7, FPR3, ITGB2, CMTM3, SPN, PTAFR, PLAUR	256	160	13528	3.30273	0.998638	0.0677913	5.5649
GOTERM_BP_FAT	GO:0006935~chemotaxis	10	3.33333	0.00332879	NRP2, TYMP, CKLF, CMTM7, FPR3, ITGB2, CMTM3, SPN, PTAFR, PLAUR	256	160	13528	3.30273	0.998638	0.0677913	5.5649
GOTERM_BP_FAT	GO:0006259~DNA metabolic process	20	6.66667	0.00340611	CLSPN, CDC6, GINS2, CCDC88A, NUDT1, RAD51AP1, DTL, TP53, CENPF, PTTG2, PTTG1, BRCA1, CDT1, ISG20, DNASE2, TYMP, RRM2, BAX, DNMT1, TOP2A, TRIP13	256	506	13528	2.08869	0.998832	0.0686086	5.69062
GOTERM_BP_FAT	GO:0030198~extracellular matrix organization	8	2.66667	0.0035049	COL4A2, TGFBI, POSTN, COL1A1, COL11A1, ADAMTS2, COL5A1, ANXA2	256	104	13528	4.0649	0.99904	0.0698217	5.85103
GOTERM_BP_FAT	GO:0043068~positive regulation of programmed cell death	18	6	0.00352966	CEBPB, TP53, SFN, IFI16, SLAMF7, ECT2, BRCA1, ARHGAP4, INHBA, TNFRSF10B, CD44, BBC3, BAX, TGM2, PHLDA3, TOP2A, RUNX3, SPN	256	433	13528	2.19674	0.999086	0.0695992	5.8912
GOTERM_BP_FAT	GO:0002762~negative regulation of myeloid leukocyte differentiation	4	1.33333	0.00370117	INHBA, NME1, RUNX1, C1QC	256	17	13528	12.4338	0.99935	0.0721448	6.16895
GOTERM_BP_FAT	GO:0010942~positive regulation of cell death	18	6	0.0037417	CEBPB, TP53, SFN, IFI16, SLAMF7, ECT2, BRCA1, ARHGAP4, INHBA, TNFRSF10B, CD44, BBC3, BAX, TGM2, PHLDA3, TOP2A, RUNX3, SPN	256	435	13528	2.18664	0.9994	0.0721977	6.23449
GOTERM_BP_FAT	GO:0006928~cell motion	19	6.33333	0.00391077	NRP2, CTHRC1, CCDC88A, TNFRSF12A, VIM, ITGB2, FPR3, MMP14, COL5A1, PLAUR, LSP1, ARPC1B, CD44, BAX, CKLF, VCAN, SELPLG, ETV4, RUNX3	256	475	13528	2.11375	0.999571	0.0746154	6.50736
GOTERM_BP_FAT	GO:0045786~negative regulation of cell cycle	7	2.33333	0.00422085	INHBA, BUB1, TP53, CENPF, TTK, CENPE, RUNX3	256	81	13528	4.56674	0.999768	0.0795372	7.00588
GOTERM_BP_FAT	GO:0010740~positive regulation of protein kinase cascade	10	3.33333	0.00441383	LIF, TNFRSF1A, IKBKE, TNFRSF10B, PLK2, NUP62, LYN, LGALS1, TGM2, ECT2	256	167	13528	3.1643	0.999842	0.0822465	7.31486
GOTERM_BP_FAT	GO:0030155~regulation of cell adhesion	9	3	0.00442298	LAMA4, TGFBI, TGM2, COL1A1, MMP14, FXYD5, ADAMDEC1, ADA, SPN	256	137	13528	3.47149	0.999845	0.0816437	7.3295
GOTERM_BP_FAT	GO:0010639~negative regulation of organelle organization	7	2.33333	0.00448389	BUB1, CENPF, DNMT1, TTK, TMSB10, CENPE, BRCA1	256	82	13528	4.51105	0.999863	0.0819607	7.4268
GOTERM_BP_FAT	GO:0002366~leukocyte activation during immune response	5	1.66667	0.00452195	LAT2, LYN, RELB, TP53, ADA	256	36	13528	7.33941	0.999873	0.0818746	7.48756
GOTERM_BP_FAT	GO:0002263~cell activation during immune response	5	1.66667	0.00452195	LAT2, LYN, RELB, TP53, ADA	256	36	13528	7.33941	0.999873	0.0818746	7.48756
GOTERM_BP_FAT	GO:0008219~cell death	25	8.33333	0.00472754	GZMA, TNFRSF12A, LGALS1, MMD, TP53, ITGB2, BIRC5, SFN, BIRC3, TNFSF9, PPP1R13L, ECT2, AHR, BRCA1, DNASE2, ARHGAP4, TNFRSF1A, TNFRSF10B, NUP62, BBC3, BAX, TGM2, TNFAIP3, PHLDA3, TOP2A	256	719	13528	1.8374	0.999915	0.0846709	7.81511
GOTERM_BP_FAT	GO:0006915~apoptosis	22	7.33333	0.00498585	GZMA, TNFRSF12A, LGALS1, TP53, ITGB2, BIRC5, SFN, BIRC3, TNFSF9, PPP1R13L, ECT2, AHR, BRCA1, DNASE2, ARHGAP4, TNFRSF1A, TNFRSF10B, BBC3, BAX, TNFAIP3, PHLDA3, TOP2A	256	602	13528	1.93117	0.999949	0.0883011	8.22509
GOTERM_BP_FAT	GO:0034508~centromere complex assembly	3	1	0.00504989	HJURP, CENPF, CENPE	256	6	13528	26.4219	0.999955	0.088596	8.32647
GOTERM_BP_FAT	GO:0016265~death	25	8.33333	0.00517347	GZMA, TNFRSF12A, LGALS1, MMD, TP53, ITGB2, BIRC5, SFN, BIRC3, TNFSF9, PPP1R13L, ECT2, AHR, BRCA1, DNASE2, ARHGAP4, TNFRSF1A, TNFRSF10B, NUP62, BBC3, BAX, TGM2, TNFAIP3, PHLDA3, TOP2A	256	724	13528	1.82472	0.999965	0.0898749	8.5218
GOTERM_BP_FAT	GO:0033554~cellular response to stress	21	7	0.00529062	CLSPN, CDK1, PXDN, RAD51AP1, NUDT1, LYN, DTL, TP53, PTTG2, SFN, IFI16, PTTG1, BRCA1, GTSE1, BBC3, BAX, VCAN, PHLDA3, MYOF, CCNA2, TOP2A, TRIP13	256	566	13528	1.96063	0.999972	0.0910232	8.70661
GOTERM_BP_FAT	GO:0007018~microtubule-based movement	8	2.66667	0.00552793	KIF14, KIF2C, KIF4B, KIF18A, TUBB6, KIF18B, CENPE, KIF20A	256	113	13528	3.74115	0.999983	0.0941032	9.0799
GOTERM_BP_FAT	GO:0006968~cellular defense response	6	2	0.00576633	LSP1, LILRB2, NCF2, MNDA, SPN, TYROBP	256	61	13528	5.19775	0.999989	0.0971364	9.45345
GOTERM_BP_FAT	GO:0001836~release of cytochrome c from mitochondria	4	1.33333	0.00684828	BBC3, BAX, TP53, SFN	256	21	13528	10.0655	0.999999	0.113389	11.1307
GOTERM_BP_FAT	GO:0001568~blood vessel development	12	4	0.00684918	NRP2, TYMP, LAMA4, CD44, TNFRSF12A, BAX, TGM2, COL1A1, MMP14, TNFAIP2, COL5A1, ANXA2	256	245	13528	2.58827	0.999999	0.112466	11.1321
GOTERM_BP_FAT	GO:0002761~regulation of myeloid leukocyte differentiation	5	1.66667	0.00722509	LIF, INHBA, NME1, RUNX1, C1QC	256	41	13528	6.44436	0.999999	0.117314	11.7079
GOTERM_BP_FAT	GO:0010627~regulation of protein kinase cascade	12	4	0.00769614	LIF, TNFRSF1A, IKBKE, TNFRSF10B, PLK2, NUP62, LYN, LGALS1, TGM2, TNFAIP3, PHLDA3, ECT2	256	249	13528	2.54669	1	0.12349	12.4246
GOTERM_BP_FAT	GO:0001944~vasculature development	12	4	0.00815504	NRP2, TYMP, LAMA4, CD44, TNFRSF12A, BAX, TGM2, COL1A1, MMP14, TNFAIP2, COL5A1, ANXA2	256	251	13528	2.52639	1	0.12934	13.1174
GOTERM_BP_FAT	GO:0030218~erythrocyte differentiation	5	1.66667	0.00855102	DNASE2, INHBA, RPS19, LYN, TIMP1	256	43	13528	6.14462	1	0.134136	13.7111
GOTERM_BP_FAT	GO:0007126~meiosis	7	2.33333	0.0105214	MKI67, NEK2, PLK1, SGOL2, SGOL1, CKS2, TRIP13	256	98	13528	3.77455	1	0.161298	16.609
GOTERM_BP_FAT	GO:0051327~M phase of meiotic cell cycle	7	2.33333	0.0105214	MKI67, NEK2, PLK1, SGOL2, SGOL1, CKS2, TRIP13	256	98	13528	3.77455	1	0.161298	16.609
GOTERM_BP_FAT	GO:0032101~regulation of response to external stimulus	9	3	0.0105576	TNFRSF1A, PLEK, C3, OSMR, CD276, TGM2, ADA, SPN, ANXA2	256	159	13528	2.99116	1	0.160575	16.6615
GOTERM_BP_FAT	GO:0048872~homeostasis of number of cells	7	2.33333	0.011553	DNASE2, INHBA, CCNB2, RPS19, LYN, BAX, TIMP1	256	100	13528	3.69906	1	0.173086	18.0896
GOTERM_BP_FAT	GO:0051321~meiotic cell cycle	7	2.33333	0.011553	MKI67, NEK2, PLK1, SGOL2, SGOL1, CKS2, TRIP13	256	100	13528	3.69906	1	0.173086	18.0896
GOTERM_BP_FAT	GO:0000077~DNA damage checkpoint	5	1.66667	0.0125344	CDK1, TP53, CCNA2, GTSE1, BRCA1	256	48	13528	5.50456	1	0.185035	19.4749
GOTERM_BP_FAT	GO:0051346~negative regulation of hydrolase activity	5	1.66667	0.0125344	PLEK, APOC1, TP53, BIRC5, SFN	256	48	13528	5.50456	1	0.185035	19.4749
GOTERM_BP_FAT	GO:0042035~regulation of cytokine biosynthetic process	6	2	0.01283	INHBB, INHBA, CEBPB, CD276, EBI3, SPN	256	74	13528	4.28463	1	0.1876	19.8878
GOTERM_BP_FAT	GO:0034101~erythrocyte homeostasis	5	1.66667	0.0134514	DNASE2, INHBA, RPS19, LYN, TIMP1	256	49	13528	5.39222	1	0.194375	20.7494
GOTERM_BP_FAT	GO:0008156~negative regulation of DNA replication	4	1.33333	0.0153152	CDC6, S100A11, TP53, CDT1	256	28	13528	7.54911	1	0.216784	23.2815
GOTERM_BP_FAT	GO:0016477~cell migration	12	4	0.0156665	NRP2, CTHRC1, CCDC88A, CD44, TNFRSF12A, BAX, CKLF, VCAN, ITGB2, MMP14, SELPLG, COL5A1	256	276	13528	2.29755	1	0.219648	23.7501
GOTERM_BP_FAT	GO:0043281~regulation of caspase activity	6	2	0.0166502	TNFRSF10B, BBC3, BAX, TP53, BIRC5, SFN	256	79	13528	4.01345	1	0.230211	25.0482
GOTERM_BP_FAT	GO:0043588~skin development	4	1.33333	0.0168492	SFN, COL1A1, ADAMTS2, COL5A1	256	29	13528	7.28879	1	0.231045	25.3082
GOTERM_BP_FAT	GO:0045649~regulation of macrophage differentiation	3	1	0.0174003	LIF, INHBA, C1QC	256	11	13528	14.4119	1	0.236078	26.024
GOTERM_BP_FAT	GO:0022411~cellular component disassembly	5	1.66667	0.0175413	KIF2C, GZMA, BAX, KIF18A, TTF2	256	53	13528	4.98526	1	0.236164	26.2059
GOTERM_BP_FAT	GO:0045638~negative regulation of myeloid cell differentiation	4	1.33333	0.018466	INHBA, NME1, RUNX1, C1QC	256	30	13528	7.04583	1	0.245403	27.3896
GOTERM_BP_FAT	GO:0050729~positive regulation of inflammatory response	4	1.33333	0.018466	TNFRSF1A, C3, OSMR, TGM2	256	30	13528	7.04583	1	0.245403	27.3896
GOTERM_BP_FAT	GO:0052548~regulation of endopeptidase activity	6	2	0.0192705	TNFRSF10B, BBC3, BAX, TP53, BIRC5, SFN	256	82	13528	3.86662	1	0.253031	28.4049
GOTERM_BP_FAT	GO:0008637~apoptotic mitochondrial changes	4	1.33333	0.0201659	BBC3, BAX, TP53, SFN	256	31	13528	6.81855	1	0.261497	29.5192
GOTERM_BP_FAT	GO:0007096~regulation of exit from mitosis	3	1	0.0206236	BIRC5, ANLN, UBE2C	256	12	13528	13.2109	1	0.264914	30.0824
GOTERM_BP_FAT	GO:0051130~positive regulation of cellular component organization	9	3	0.0215006	ARHGEF1, PLEK, C3, TNFRSF12A, DLGAP5, DNMT1, NUSAP1, CENPE, AHR	256	181	13528	2.62759	1	0.272848	31.1497
GOTERM_BP_FAT	GO:0052547~regulation of peptidase activity	6	2	0.0231663	TNFRSF10B, BBC3, BAX, TP53, BIRC5, SFN	256	86	13528	3.68677	1	0.28899	33.1348
GOTERM_BP_FAT	GO:0045072~regulation of interferon-gamma biosynthetic process	3	1	0.0240741	INHBA, CD276, EBI3	256	13	13528	12.1947	1	0.296728	34.194
GOTERM_BP_FAT	GO:0031572~G2/M transition DNA damage checkpoint	3	1	0.0240741	CDK1, CCNA2, BRCA1	256	13	13528	12.1947	1	0.296728	34.194
GOTERM_BP_FAT	GO:0031399~regulation of protein modification process	12	4	0.0244018	LIF, CCNB1, CDK1, CCDC88A, LYN, PLK1, BAX, DNMT1, TTK, ITGB2, UBE2C, BRCA1	256	295	13528	2.14958	1	0.298319	34.5723
GOTERM_BP_FAT	GO:0009967~positive regulation of signal transduction	12	4	0.0244018	LIF, TNFRSF1A, IKBKE, TNFRSF10B, PLK2, NUP62, LYN, LGALS1, TGM2, TTK, ECT2, ADA	256	295	13528	2.14958	1	0.298319	34.5723
GOTERM_BP_FAT	GO:0042127~regulation of cell proliferation	24	8	0.0245215	CDC6, E2F3, CCDC88A, LYN, OSMR, S100A11, TP53, CD276, TTK, SFN, CDKN3, BRCA1, ADA, TIMP1, LIF, NUP62, NME1, BAX, CHST11, TGM2, CCNA2, EBI3, SPN, RUNX3	256	787	13528	1.6115	1	0.297756	34.71
GOTERM_BP_FAT	GO:0031401~positive regulation of protein modification process	9	3	0.0253973	LIF, CCNB1, CDK1, LYN, PLK1, DNMT1, TTK, UBE2C, BRCA1	256	187	13528	2.54328	1	0.304863	35.7094
GOTERM_BP_FAT	GO:0045744~negative regulation of G-protein coupled receptor protein signaling pathway	3	1	0.0277422	PLD2, PLEK, ADA	256	14	13528	11.3237	1	0.326238	38.3146
GOTERM_BP_FAT	GO:0006275~regulation of DNA replication	5	1.66667	0.0293394	CDC6, CCDC88A, S100A11, TP53, CDT1	256	62	13528	4.26159	1	0.339667	40.0318
GOTERM_BP_FAT	GO:0051674~localization of cell	12	4	0.0313318	NRP2, CTHRC1, CCDC88A, CD44, TNFRSF12A, BAX, CKLF, VCAN, ITGB2, MMP14, SELPLG, COL5A1	256	307	13528	2.06555	1	0.356314	42.1108
GOTERM_BP_FAT	GO:0048870~cell motility	12	4	0.0313318	NRP2, CTHRC1, CCDC88A, CD44, TNFRSF12A, BAX, CKLF, VCAN, ITGB2, MMP14, SELPLG, COL5A1	256	307	13528	2.06555	1	0.356314	42.1108
GOTERM_BP_FAT	GO:0051235~maintenance of location	5	1.66667	0.0324683	NFKBIE, TMSB10, NDC80, TACC3, ASPM	256	64	13528	4.12842	1	0.364675	43.2661
GOTERM_BP_FAT	GO:0019932~second-messenger-mediated signaling	10	3.33333	0.0338679	LAT2, HRH1, ZWINT, CKS2, TGM2, NDC80, AURKA, UBE2C, TOP2A, PTAFR	256	235	13528	2.24867	1	0.375152	44.659
GOTERM_BP_FAT	GO:0043062~extracellular structure organization	8	2.66667	0.0348605	COL4A2, TGFBI, POSTN, COL1A1, COL11A1, ADAMTS2, COL5A1, ANXA2	256	163	13528	2.59356	1	0.381811	45.6274
GOTERM_BP_FAT	GO:0046649~lymphocyte activation	9	3	0.0349097	GAPT, LAT2, BAX, RELB, CD276, TP53, SLAMF7, ADA, SPN	256	199	13528	2.38992	1	0.38021	45.6749
GOTERM_BP_FAT	GO:0031576~G2/M transition checkpoint	3	1	0.0356939	CDK1, CCNA2, BRCA1	256	16	13528	9.9082	1	0.384925	46.428
GOTERM_BP_FAT	GO:0043066~negative regulation of apoptosis	13	4.33333	0.0363284	CDK1, CEBPB, TP53, BIRC5, BIRC3, CSDA, ADA, NUP62, NME1, BAX, CHST11, TGM2, TNFAIP3	256	354	13528	1.94059	1	0.388287	47.03
GOTERM_BP_FAT	GO:0051053~negative regulation of DNA metabolic process	4	1.33333	0.0367574	CDC6, S100A11, TP53, CDT1	256	39	13528	5.41987	1	0.389874	47.4335
GOTERM_BP_FAT	GO:0009204~deoxyribonucleoside triphosphate catabolic process	2	0.666667	0.0373456	NUDT1, ADA	256	2	13528	52.8437	1	0.392756	47.9821
GOTERM_BP_FAT	GO:0007079~mitotic chromosome movement towards spindle pole	2	0.666667	0.0373456	DLGAP5, CENPE	256	2	13528	52.8437	1	0.392756	47.9821
GOTERM_BP_FAT	GO:0009217~purine deoxyribonucleoside triphosphate catabolic process	2	0.666667	0.0373456	NUDT1, ADA	256	2	13528	52.8437	1	0.392756	47.9821
GOTERM_BP_FAT	GO:0051094~positive regulation of developmental process	11	3.66667	0.0382273	LIF, TNFRSF1A, INHBA, ARHGEF1, LYN, TNFRSF12A, NME1, BAX, CD276, RUNX1, ADA	256	278	13528	2.09094	1	0.397984	48.7941
GOTERM_BP_FAT	GO:0043069~negative regulation of programmed cell death	13	4.33333	0.0398516	CDK1, CEBPB, TP53, BIRC5, BIRC3, CSDA, ADA, NUP62, NME1, BAX, CHST11, TGM2, TNFAIP3	256	359	13528	1.91356	1	0.409047	50.2591
GOTERM_BP_FAT	GO:0043241~protein complex disassembly	3	1	0.0399596	KIF2C, KIF18A, TTF2	256	17	13528	9.32537	1	0.407881	50.355
GOTERM_BP_FAT	GO:0043624~cellular protein complex disassembly	3	1	0.0399596	KIF2C, KIF18A, TTF2	256	17	13528	9.32537	1	0.407881	50.355
GOTERM_BP_FAT	GO:0045321~leukocyte activation	10	3.33333	0.0401827	GAPT, LAT2, LYN, BAX, RELB, CD276, TP53, SLAMF7, ADA, SPN	256	242	13528	2.18363	1	0.407636	50.5528
GOTERM_BP_FAT	GO:0060548~negative regulation of cell death	13	4.33333	0.0407946	CDK1, CEBPB, TP53, BIRC5, BIRC3, CSDA, ADA, NUP62, NME1, BAX, CHST11, TGM2, TNFAIP3	256	360	13528	1.90825	1	0.410434	51.0914
GOTERM_BP_FAT	GO:0031099~regeneration	5	1.66667	0.0411153	LIF, CCNB1, VCAN, CCNA2, PLAUR	256	69	13528	3.82926	1	0.410934	51.3713
GOTERM_BP_FAT	GO:0019220~regulation of phosphate metabolic process	16	5.33333	0.0415759	CDC6, CCDC88A, PLEK, LYN, TTK, CENPE, ITGB2, SFN, CDKN3, DGKA, LIF, INHBA, TNFRSF10B, NUP62, BAX, CKS2	256	485	13528	1.7433	1	0.412504	51.7709
GOTERM_BP_FAT	GO:0051174~regulation of phosphorus metabolic process	16	5.33333	0.0415759	CDC6, CCDC88A, PLEK, LYN, TTK, CENPE, ITGB2, SFN, CDKN3, DGKA, LIF, INHBA, TNFRSF10B, NUP62, BAX, CKS2	256	485	13528	1.7433	1	0.412504	51.7709
GOTERM_BP_FAT	GO:0001541~ovarian follicle development	4	1.33333	0.0417257	INHBB, INHBA, BAX, MMP14	256	41	13528	5.15549	1	0.411682	51.9002
GOTERM_BP_FAT	GO:0051051~negative regulation of transport	7	2.33333	0.0426038	LIF, INHBB, INHBA, NFKBIE, APOC1, TACC3, ADA	256	135	13528	2.74005	1	0.416383	52.6515
GOTERM_BP_FAT	GO:0045637~regulation of myeloid cell differentiation	5	1.66667	0.0429866	LIF, INHBA, NME1, RUNX1, C1QC	256	70	13528	3.77455	1	0.417299	52.9755
GOTERM_BP_FAT	GO:0051493~regulation of cytoskeleton organization	7	2.33333	0.0438984	ARPC1B, CCDC88A, PLEK, SKA3, TMSB10, CENPE, BRCA1	256	136	13528	2.7199	1	0.422122	53.739
GOTERM_BP_FAT	GO:0009303~rRNA transcription	3	1	0.044407	TCOF1, TP53, NPM3	256	18	13528	8.80729	1	0.423908	54.1598
GOTERM_BP_FAT	GO:0002285~lymphocyte activation during immune response	3	1	0.044407	RELB, TP53, ADA	256	18	13528	8.80729	1	0.423908	54.1598
GOTERM_BP_FAT	GO:0001775~cell activation	11	3.66667	0.0456387	GAPT, LAT2, PLEK, LYN, BAX, RELB, CD276, TP53, SLAMF7, ADA, SPN	256	287	13528	2.02537	1	0.430894	55.1639
GOTERM_BP_FAT	GO:0010647~positive regulation of cell communication	12	4	0.0476533	LIF, TNFRSF1A, IKBKE, TNFRSF10B, PLK2, NUP62, LYN, LGALS1, TGM2, TTK, ECT2, ADA	256	329	13528	1.92743	1	0.443238	56.7617
GOTERM_BP_FAT	GO:0051345~positive regulation of hydrolase activity	8	2.66667	0.0533597	HRH1, TNFRSF10B, PLEK, BBC3, BAX, TGM2, TP53, ARHGAP27	256	179	13528	2.36173	1	0.479902	61.0015
GOTERM_BP_FAT	GO:0048678~response to axon injury	3	1	0.0538141	LYN, BAX, VCAN	256	20	13528	7.92656	1	0.480825	61.3217
GOTERM_BP_FAT	GO:0042036~negative regulation of cytokine biosynthetic process	3	1	0.0538141	INHBB, INHBA, CD276	256	20	13528	7.92656	1	0.480825	61.3217
GOTERM_BP_FAT	GO:0051336~regulation of hydrolase activity	12	4	0.0549243	HRH1, TNFRSF10B, PLEK, BBC3, BAX, APOC1, TGM2, TP53, ARHGAP27, ASAP1, BIRC5, SFN	256	337	13528	1.88168	1	0.485953	62.0936
GOTERM_BP_FAT	GO:0042113~B cell activation	5	1.66667	0.0552059	GAPT, LAT2, BAX, TP53, ADA	256	76	13528	3.47656	1	0.485723	62.2871
GOTERM_BP_FAT	GO:0010604~positive regulation of macromolecule metabolic process	24	8	0.0554909	CDK1, E2F3, CEBPB, LYN, TP53, CD276, TTK, UBE2C, CENPK, AHR, BRCA1, CCNB1, LIF, INHBA, TNFRSF1A, NUP62, PLK1, DNMT1, JAK3, RUNX1, CCNA2, ETV4, EBI3, SPN	256	857	13528	1.47987	1	0.485518	62.482
GOTERM_BP_FAT	GO:0046881~positive regulation of follicle-stimulating hormone secretion	2	0.666667	0.0554942	INHBB, INHBA	256	3	13528	35.2292	1	0.483535	62.4842
GOTERM_BP_FAT	GO:0045077~negative regulation of interferon-gamma biosynthetic process	2	0.666667	0.0554942	INHBA, CD276	256	3	13528	35.2292	1	0.483535	62.4842
GOTERM_BP_FAT	GO:0051305~chromosome movement towards spindle pole	2	0.666667	0.0554942	DLGAP5, CENPE	256	3	13528	35.2292	1	0.483535	62.4842
GOTERM_BP_FAT	GO:0051382~kinetochore assembly	2	0.666667	0.0554942	CENPF, CENPE	256	3	13528	35.2292	1	0.483535	62.4842
GOTERM_BP_FAT	GO:0006922~cleavage of lamin	2	0.666667	0.0554942	GZMA, BAX	256	3	13528	35.2292	1	0.483535	62.4842
GOTERM_BP_FAT	GO:0032278~positive regulation of gonadotropin secretion	2	0.666667	0.0554942	INHBB, INHBA	256	3	13528	35.2292	1	0.483535	62.4842
GOTERM_BP_FAT	GO:0045842~positive regulation of mitotic metaphase/anaphase transition	2	0.666667	0.0554942	DLGAP5, CENPE	256	3	13528	35.2292	1	0.483535	62.4842
GOTERM_BP_FAT	GO:0006923~cleavage of cytoskeletal proteins during apoptosis	2	0.666667	0.0554942	GZMA, BAX	256	3	13528	35.2292	1	0.483535	62.4842
GOTERM_BP_FAT	GO:0042325~regulation of phosphorylation	15	5	0.0582978	CDC6, CCDC88A, LYN, TTK, CENPE, ITGB2, SFN, CDKN3, DGKA, LIF, INHBA, TNFRSF10B, NUP62, BAX, CKS2	256	466	13528	1.70098	1	0.498981	64.3513
GOTERM_BP_FAT	GO:0002673~regulation of acute inflammatory response	3	1	0.0587579	C3, OSMR, SPN	256	21	13528	7.54911	1	0.499779	64.6492
GOTERM_BP_FAT	GO:0008544~epidermis development	8	2.66667	0.0591649	LAMB3, AHNAK2, LAMC2, SFN, COL1A1, ADAMTS2, COL5A1, RUNX3	256	184	13528	2.29755	1	0.500248	64.9108
GOTERM_BP_FAT	GO:0045185~maintenance of protein location	4	1.33333	0.0615871	NFKBIE, TMSB10, NDC80, TACC3	256	48	13528	4.40365	1	0.512679	66.4302
GOTERM_BP_FAT	GO:0051651~maintenance of location in cell	4	1.33333	0.0615871	NFKBIE, NDC80, TACC3, ASPM	256	48	13528	4.40365	1	0.512679	66.4302
GOTERM_BP_FAT	GO:0051052~regulation of DNA metabolic process	6	2	0.0644467	CDC6, CCDC88A, S100A11, TP53, BRCA1, CDT1	256	114	13528	2.78125	1	0.527192	68.1442
GOTERM_BP_FAT	GO:0032886~regulation of microtubule-based process	4	1.33333	0.0647264	SKA3, CENPE, TACC3, BRCA1	256	49	13528	4.31378	1	0.526771	68.3073
GOTERM_BP_FAT	GO:0045597~positive regulation of cell differentiation	9	3	0.0688013	LIF, INHBA, ARHGEF1, LYN, TNFRSF12A, NME1, CD276, RUNX1, ADA	256	229	13528	2.07683	1	0.547297	70.5968
GOTERM_BP_FAT	GO:0010638~positive regulation of organelle organization	5	1.66667	0.0715793	PLEK, DLGAP5, DNMT1, NUSAP1, CENPE	256	83	13528	3.18336	1	0.560062	72.0672
GOTERM_BP_FAT	GO:0007019~microtubule depolymerization	2	0.666667	0.0733018	KIF2C, KIF18A	256	4	13528	26.4219	1	0.566983	72.944
GOTERM_BP_FAT	GO:0007095~mitotic cell cycle G2/M transition DNA damage checkpoint	2	0.666667	0.0733018	CDK1, CCNA2	256	4	13528	26.4219	1	0.566983	72.944
GOTERM_BP_FAT	GO:0032276~regulation of gonadotropin secretion	2	0.666667	0.0733018	INHBB, INHBA	256	4	13528	26.4219	1	0.566983	72.944
GOTERM_BP_FAT	GO:0031536~positive regulation of exit from mitosis	2	0.666667	0.0733018	BIRC5, UBE2C	256	4	13528	26.4219	1	0.566983	72.944
GOTERM_BP_FAT	GO:0032277~negative regulation of gonadotropin secretion	2	0.666667	0.0733018	INHBB, INHBA	256	4	13528	26.4219	1	0.566983	72.944
GOTERM_BP_FAT	GO:0034644~cellular response to UV	2	0.666667	0.0733018	BAX, TP53	256	4	13528	26.4219	1	0.566983	72.944
GOTERM_BP_FAT	GO:0051383~kinetochore organization	2	0.666667	0.0733018	CENPF, CENPE	256	4	13528	26.4219	1	0.566983	72.944
GOTERM_BP_FAT	GO:0045717~negative regulation of fatty acid biosynthetic process	2	0.666667	0.0733018	APOC1, BRCA1	256	4	13528	26.4219	1	0.566983	72.944
GOTERM_BP_FAT	GO:0046880~regulation of follicle-stimulating hormone secretion	2	0.666667	0.0733018	INHBB, INHBA	256	4	13528	26.4219	1	0.566983	72.944
GOTERM_BP_FAT	GO:0051261~protein depolymerization	2	0.666667	0.0733018	KIF2C, KIF18A	256	4	13528	26.4219	1	0.566983	72.944
GOTERM_BP_FAT	GO:0046882~negative regulation of follicle-stimulating hormone secretion	2	0.666667	0.0733018	INHBB, INHBA	256	4	13528	26.4219	1	0.566983	72.944
GOTERM_BP_FAT	GO:0031398~positive regulation of protein ubiquitination	5	1.66667	0.0741002	CCNB1, CDK1, PLK1, UBE2C, BRCA1	256	84	13528	3.14546	1	0.569056	73.3415
GOTERM_BP_FAT	GO:0032270~positive regulation of cellular protein metabolic process	9	3	0.0743976	LIF, CCNB1, CDK1, LYN, PLK1, DNMT1, TTK, UBE2C, BRCA1	256	233	13528	2.04117	1	0.568568	73.4881
GOTERM_BP_FAT	GO:0007626~locomotory behavior	10	3.33333	0.0755804	NRP2, TYMP, CKLF, CMTM7, FPR3, ITGB2, CMTM3, SPN, PTAFR, PLAUR	256	274	13528	1.9286	1	0.572534	74.0639
GOTERM_BP_FAT	GO:0051785~positive regulation of nuclear division	3	1	0.0799601	DLGAP5, NUSAP1, CENPE	256	25	13528	6.34125	1	0.591939	76.0951
GOTERM_BP_FAT	GO:0045840~positive regulation of mitosis	3	1	0.0799601	DLGAP5, NUSAP1, CENPE	256	25	13528	6.34125	1	0.591939	76.0951
GOTERM_BP_FAT	GO:0000079~regulation of cyclin-dependent protein kinase activity	4	1.33333	0.0814857	CDC6, CKS2, SFN, CDKN3	256	54	13528	3.91435	1	0.597172	76.7667
GOTERM_BP_FAT	GO:0006919~activation of caspase activity	4	1.33333	0.0814857	TNFRSF10B, BBC3, BAX, TP53	256	54	13528	3.91435	1	0.597172	76.7667
GOTERM_BP_FAT	GO:0007398~ectoderm development	8	2.66667	0.0825914	LAMB3, AHNAK2, LAMC2, SFN, COL1A1, ADAMTS2, COL5A1, RUNX3	256	199	13528	2.12437	1	0.600353	77.2423
GOTERM_BP_FAT	GO:0051048~negative regulation of secretion	4	1.33333	0.0850418	LIF, INHBB, INHBA, ADA	256	55	13528	3.84318	1	0.609596	78.2639
GOTERM_BP_FAT	GO:0050671~positive regulation of lymphocyte proliferation	4	1.33333	0.0850418	CD276, ADA, EBI3, SPN	256	55	13528	3.84318	1	0.609596	78.2639
GOTERM_BP_FAT	GO:0034623~cellular macromolecular complex disassembly	3	1	0.0855822	KIF2C, KIF18A, TTF2	256	26	13528	6.09736	1	0.610071	78.4833
GOTERM_BP_FAT	GO:0032984~macromolecular complex disassembly	3	1	0.0855822	KIF2C, KIF18A, TTF2	256	26	13528	6.09736	1	0.610071	78.4833
GOTERM_BP_FAT	GO:0046888~negative regulation of hormone secretion	3	1	0.0855822	LIF, INHBB, INHBA	256	26	13528	6.09736	1	0.610071	78.4833
GOTERM_BP_FAT	GO:0044093~positive regulation of molecular function	17	5.66667	0.0878273	CDK1, CCDC88A, PLEK, TP53, ARHGAP27, CENPE, UBE2C, DGKA, CCNB1, HRH1, TNFRSF10B, PLK1, NME1, BBC3, BAX, TGM2, RHEBL1	256	586	13528	1.53301	1	0.618081	79.3727
GOTERM_BP_FAT	GO:0000082~G1/S transition of mitotic cell cycle	4	1.33333	0.088663	INHBA, CDKN3, RCC1, CDCA5	256	56	13528	3.77455	1	0.619789	79.6948
GOTERM_BP_FAT	GO:0032946~positive regulation of mononuclear cell proliferation	4	1.33333	0.088663	CD276, ADA, EBI3, SPN	256	56	13528	3.77455	1	0.619789	79.6948
GOTERM_BP_FAT	GO:0070665~positive regulation of leukocyte proliferation	4	1.33333	0.088663	CD276, ADA, EBI3, SPN	256	56	13528	3.77455	1	0.619789	79.6948
GOTERM_BP_FAT	GO:0051247~positive regulation of protein metabolic process	9	3	0.0896153	LIF, CCNB1, CDK1, LYN, PLK1, DNMT1, TTK, UBE2C, BRCA1	256	243	13528	1.95718	1	0.621976	80.0561
GOTERM_BP_FAT	GO:0042110~T cell activation	6	2	0.0899123	BAX, RELB, CD276, TP53, ADA, SPN	256	126	13528	2.51637	1	0.621332	80.1675
GOTERM_BP_FAT	GO:0032964~collagen biosynthetic process	2	0.666667	0.0907751	COL1A1, COL5A1	256	5	13528	21.1375	1	0.623105	80.4879
GOTERM_BP_FAT	GO:0000089~mitotic metaphase	2	0.666667	0.0907751	CDCA8, CENPE	256	5	13528	21.1375	1	0.623105	80.4879
GOTERM_BP_FAT	GO:0043303~mast cell degranulation	2	0.666667	0.0907751	LAT2, LYN	256	5	13528	21.1375	1	0.623105	80.4879
GOTERM_BP_FAT	GO:0030853~negative regulation of granulocyte differentiation	2	0.666667	0.0907751	RUNX1, C1QC	256	5	13528	21.1375	1	0.623105	80.4879
GOTERM_BP_FAT	GO:0002864~regulation of acute inflammatory response to antigenic stimulus	2	0.666667	0.0907751	C3, SPN	256	5	13528	21.1375	1	0.623105	80.4879
GOTERM_BP_FAT	GO:0002448~mast cell mediated immunity	2	0.666667	0.0907751	LAT2, LYN	256	5	13528	21.1375	1	0.623105	80.4879
GOTERM_BP_FAT	GO:0009155~purine deoxyribonucleotide catabolic process	2	0.666667	0.0907751	NUDT1, ADA	256	5	13528	21.1375	1	0.623105	80.4879
GOTERM_BP_FAT	GO:0002883~regulation of hypersensitivity	2	0.666667	0.0907751	C3, SPN	256	5	13528	21.1375	1	0.623105	80.4879
GOTERM_BP_FAT	GO:0009215~purine deoxyribonucleoside triphosphate metabolic process	2	0.666667	0.0907751	NUDT1, ADA	256	5	13528	21.1375	1	0.623105	80.4879
GOTERM_BP_FAT	GO:0045650~negative regulation of macrophage differentiation	2	0.666667	0.0907751	INHBA, C1QC	256	5	13528	21.1375	1	0.623105	80.4879
GOTERM_BP_FAT	GO:0009262~deoxyribonucleotide metabolic process	3	1	0.0913197	NUDT1, RRM2, ADA	256	27	13528	5.87153	1	0.623513	80.6877
GOTERM_BP_FAT	GO:0008284~positive regulation of cell proliferation	13	4.33333	0.0920666	LIF, E2F3, LYN, OSMR, NME1, TGM2, CD276, TTK, CCNA2, ADA, EBI3, SPN, TIMP1	256	414	13528	1.65934	1	0.624766	80.9584
GOTERM_BP_FAT	GO:0045787~positive regulation of cell cycle	4	1.33333	0.0923482	DLGAP5, NUSAP1, BIRC5, CENPE	256	57	13528	3.70833	1	0.624064	81.0596
GOTERM_BP_FAT	GO:0032963~collagen metabolic process	3	1	0.0971662	COL1A1, ADAMTS2, COL5A1	256	28	13528	5.66183	1	0.641862	82.7139
GOTERM_BP_FAT	GO:0043280~positive regulation of caspase activity	4	1.33333	0.0999048	TNFRSF10B, BBC3, BAX, TP53	256	59	13528	3.58263	1	0.650767	83.5926
GOTERM_BP_FAT	GO:0010952~positive regulation of peptidase activity	4	1.33333	0.0999048	TNFRSF10B, BBC3, BAX, TP53	256	59	13528	3.58263	1	0.650767	83.5926
Supplementary Table 2. Functional annotation analysis using DAVID for genes differentially overexpressed in CDC compared to normal kidney tissue.

## Sheet: S3
Category	Term	Count	%	PValue	Genes	List Total	Pop Hits	Pop Total	Fold Enrichment	Bonferroni	S	FDR
GOTERM_BP_FAT	GO:0055114~oxidation reduction	72	13.1627	1.68836e-22	ACOX2, ASPDH, LDHB, NELL1, EHHADH, LDHD, OGDHL, ADH1B, BBOX1, HIBADH, MSRA, GPX3, MIOX, AKR7A3, DAO, CAT, HADH, NQO2, HPD, ALDH6A1, ACADM, QDPR, CYB5A, CBR4, GRHPR, DECR1, GMPR, PPARGC1A, C5ORF4, HAO2, HSD11B2, ALDH9A1, TYRP1, ACADSB, SORD, FDX1, GLUD2, GLUD1, ADH5, KMO, PAH, ALDH3A2, PIPOX, GPD1L, FMO4, FMO5, CYP4A22, FMO1, IVD, FMO2, ETFDH, HAAO, ALDH4A1, DMGDH, BDH2, NDUFA4, GPD1, PTGR1, MAOA,…	406	639	13528	3.75439	3.46283e-19	3.46283e-19	2.91137e-19
GOTERM_BP_FAT	GO:0016054~organic acid catabolic process	25	4.57038	1.6842e-14	ACOX2, GLUD2, EHHADH, GLUD1, AMT, ECHS1, PAH, KMO, AUH, ASPA, GOT1, MCCC1, ETFDH, ALDH4A1, DMGDH, BDH2, DDAH1, HPD, ALDH6A1, SHMT1, ACADM, DECR1, HAO2, PRODH2, HIBCH	406	111	13528	7.50455	3.46114e-11	1.73057e-11	2.90989e-11
GOTERM_BP_FAT	GO:0046395~carboxylic acid catabolic process	25	4.57038	1.6842e-14	ACOX2, GLUD2, EHHADH, GLUD1, AMT, ECHS1, PAH, KMO, AUH, ASPA, GOT1, MCCC1, ETFDH, ALDH4A1, DMGDH, BDH2, DDAH1, HPD, ALDH6A1, SHMT1, ACADM, DECR1, HAO2, PRODH2, HIBCH	406	111	13528	7.50455	3.46114e-11	1.73057e-11	2.90989e-11
GOTERM_BP_FAT	GO:0007588~excretion	17	3.10786	7.85572e-12	KNG1, PTGER3, CLCNKA, NR3C2, CLCNKB, AQP7, AQP6, GRHPR, AQP1, AQP3, AQP2, KCNJ1, NPHS2, NEDD4L, SCNN1G, ATP6V0A4, CLCN5	406	58	13528	9.76626	1.61121e-08	5.37069e-09	1.35462e-08
GOTERM_BP_FAT	GO:0051186~cofactor metabolic process	28	5.11883	2.85892e-11	ASPDH, LDHB, ALAD, ALDOB, KMO, PIPOX, HIBADH, UGT1A9, MCEE, MCCC1, GPX3, HAAO, SUCLA2, HMGCL, GSTA1, GPD1, SHMT1, MOCS2, FECH, ACO2, SUCLG1, ISCA1, SDHB, GLYAT, GGT6, PANK1, SDHD, DCXR	406	195	13528	4.78444	5.86363e-08	1.46591e-08	4.92984e-08
GOTERM_BP_FAT	GO:0006631~fatty acid metabolic process	28	5.11883	4.09655e-11	ACOX2, PPARA, TYRP1, ACADSB, EHHADH, ECHS1, CRYL1, ACOT11, ETFDH, BDH2, PRKAA2, HADH, ANGPTL3, ACSM2B, LPL, ACAA2, PTGR1, ACADM, ACSM2A, EPHX2, ACACB, DECR1, PPARGC1A, CYP4A11, C5ORF4, HAO2, FABP3, HPGD	406	198	13528	4.71195	8.40204e-08	1.68041e-08	7.064e-08
GOTERM_BP_FAT	GO:0055085~transmembrane transport	49	8.95795	7.23885e-11	SLC5A3, RBP4, SLC9A4, SLC22A12, ATP5B, SLC16A12, MFSD4, CLCNKA, CLCNKB, AQP7, SFXN2, AQP6, SLC47A1, AQP1, ATP5G3, AQP3, AQP2, FOLR3, MTCH2, SLC2A2, SLC22A6, SLC30A9, ATP6V0D2, SLC22A2, DNAJC19, ATP5J, TRPM3, SLC12A1, CUBN, SLC25A4, SLC25A5, SLC12A3, SLC22A7, SLC22A8, ATP5F1, TCN2, ATP6V1A, RHCG, SLC16A7, SLC26A7, SLC16A9, SLC13A1, SLC13A2, SLC13A3, ATP5A1, ATP6V0A4, SLC5A10, CLCN5, SLC5A12	406	569	13528	2.8694	1.48469e-07	2.47448e-08	1.24825e-07
GOTERM_BP_FAT	GO:0009310~amine catabolic process	18	3.29068	1.05136e-10	SHMT1, ALDH6A1, GLUD2, AMT, GLUD1, MAOA, PAH, KMO, AUH, ASPA, GOT1, MCCC1, PRODH2, DMGDH, ALDH4A1, HIBCH, DDAH1, HPD	406	78	13528	7.68928	2.15633e-07	3.08048e-08	1.81294e-07
GOTERM_BP_FAT	GO:0009063~cellular amino acid catabolic process	17	3.10786	1.09747e-10	SHMT1, ALDH6A1, GLUD2, AMT, GLUD1, PAH, KMO, AUH, ASPA, GOT1, MCCC1, PRODH2, DMGDH, ALDH4A1, HIBCH, DDAH1, HPD	406	68	13528	8.33005	2.25091e-07	2.81364e-08	1.89245e-07
GOTERM_BP_FAT	GO:0006732~coenzyme metabolic process	23	4.20475	9.77217e-10	GSTA1, ASPDH, GPD1, LDHB, SHMT1, MOCS2, ACO2, SUCLG1, ALDOB, KMO, HIBADH, PIPOX, SDHB, GGT6, GLYAT, PANK1, MCEE, GPX3, SDHD, HAAO, SUCLA2, DCXR, HMGCL	406	153	13528	5.00892	2.00427e-06	2.22697e-07	1.68509e-06
GOTERM_BP_FAT	GO:0006820~anion transport	22	4.02194	1.59611e-09	SLC12A1, PTGER3, SLC25A4, SLC22A12, SLC12A3, SLC22A7, SLC22A8, SLC34A1, CLCNKA, CLCNKB, AQP6, BSND, SLC16A7, CLIC4, SLC26A7, CLIC5, SLC13A1, SLC22A6, SLC13A3, SLC4A1, SLC4A9, CLCN5	406	143	13528	5.12618	3.27362e-06	3.27362e-07	2.75229e-06
GOTERM_BP_FAT	GO:0006091~generation of precursor metabolites and energy	32	5.85009	4.94496e-09	LDHB, FDX1, ATP5B, ALDOB, OGDHL, AQP7, ATP5G3, GOT1, PPP1R1A, ETFDH, CAT, SUCLA2, ATP6V0D2, ATP5J, NDUFA4, FECH, ACO2, SLC25A4, KL, SUCLG1, COX8A, EPM2A, ATP5F1, CYB5A, PPARGC1A, PCK1, SDHB, ATP6V1A, G6PC, SDHD, ATP5A1, ATP6V0A4	406	313	13528	3.40654	1.01421e-05	9.2201e-07	8.52697e-06
GOTERM_BP_FAT	GO:0006811~ion transport	53	9.68921	2.54574e-08	SLC5A3, KCNJ15, SLC36A2, SLC9A4, SLC22A12, ATP5B, KCNJ10, AQP6, AQP1, SLC22A6, SLC4A1, ATP6V0D2, SLC22A2, ATP5J, TRPM3, PTGER3, SLC25A4, SLC22A7, SLC22A8, SLC34A1, TCN2, ATP6V1A, BSND, RHCG, SLC26A7, CLIC4, CLIC5, ATP6V1G3, FXYD2, FXYD4, CLCNKA, CLCNKB, CACNB2, SFXN2, ATP5G3, KCNJ1, SCNN1G, SLC4A9, NEDD4L, SLC30A9, SLC12A1, SLC12A3, ATP5F1, ATP1A1, SLC16A7, SLC13A1, SLC13A2, SLC13A3, ATP5A1, ATP6…	406	768	13528	2.29944	5.22119e-05	4.35109e-06	4.38982e-05
GOTERM_BP_FAT	GO:0044271~nitrogen compound biosynthetic process	31	5.66728	4.41033e-08	ASPDH, ALAD, ASS1, GLUD2, ATP5B, GLUD1, PAH, KMO, AGMAT, ATP5G3, BBOX1, GOT1, ARG2, HAAO, ALDH4A1, SUCLA2, ATP6V0D2, ATP5J, DDC, SHMT1, MOCS2, FECH, ATP5F1, AK3, QDPR, ATP1A1, ATP6V1A, BHMT, PRODH2, ATP5A1, ATP6V0A4	406	325	13528	3.17823	9.04518e-05	6.95812e-06	7.60507e-05
GOTERM_BP_FAT	GO:0019319~hexose biosynthetic process	10	1.82815	1.98648e-07	GPD1, RBP4, G6PC, SORD, ALDOB, FBP1, PCK2, PPARGC1A, PMM1, PCK1	406	31	13528	10.7485	0.000407343	2.91015e-05	0.000342543
GOTERM_BP_FAT	GO:0046165~alcohol biosynthetic process	11	2.01097	5.16748e-07	GPD1, RBP4, G6PC, GOT1, SORD, ALDOB, FBP1, PCK2, PPARGC1A, PMM1, PCK1	406	44	13528	8.33005	0.00105929	7.06541e-05	0.000891063
GOTERM_BP_FAT	GO:0046364~monosaccharide biosynthetic process	10	1.82815	1.04517e-06	GPD1, RBP4, G6PC, SORD, ALDOB, FBP1, PCK2, PPARGC1A, PMM1, PCK1	406	37	13528	9.00546	0.00214136	0.000133969	0.00180226
GOTERM_BP_FAT	GO:0006090~pyruvate metabolic process	10	1.82815	3.2807e-06	GPD1, LDHB, RBP4, G6PC, SLC16A7, ALDOB, FBP1, PCK2, PPARGC1A, PCK1	406	42	13528	7.93338	0.00670615	0.00039573	0.00565702
GOTERM_BP_FAT	GO:0006006~glucose metabolic process	18	3.29068	3.30694e-06	PDK2, GPD1, RBP4, LDHB, SORD, OGDHL, EPM2A, PDK4, ALDOB, FBP1, NPY1R, PCK2, PPARGC1A, HIBADH, PCK1, G6PC, PPP1R1A, DCXR	406	153	13528	3.92002	0.0067596	0.000376737	0.00570226
GOTERM_BP_FAT	GO:0015672~monovalent inorganic cation transport	27	4.93601	3.57173e-06	SLC5A3, KCNJ15, FXYD2, SLC36A2, SLC9A4, ATP5B, KCNJ10, ATP5G3, KCNJ1, SCNN1G, NEDD4L, ATP6V0D2, ATP5J, SLC12A1, SLC12A3, SLC34A1, ATP5F1, ATP1A1, ATP6V1A, SLC13A1, SLC13A2, SLC13A3, ATP5A1, ATP6V1G3, ATP6V0A4, SLC5A10, SLC5A12	406	318	13528	2.82907	0.00729887	0.000385485	0.00615883
GOTERM_BP_FAT	GO:0019318~hexose metabolic process	20	3.65631	5.00913e-06	PDK2, GPD1, RBP4, LDHB, SORD, OGDHL, EPM2A, PDK4, ALDOB, FBP1, NPY1R, PCK2, PPARGC1A, HIBADH, PMM1, PCK1, KHK, G6PC, PPP1R1A, DCXR	406	192	13528	3.47085	0.0102212	0.000513555	0.00863727
GOTERM_BP_FAT	GO:0043603~cellular amide metabolic process	11	2.01097	5.38069e-06	ASPDH, GPD1, LDHB, ASS1, ARG2, MCCC1, ALDOB, HAAO, KMO, HIBADH, DCXR	406	56	13528	6.54504	0.0109751	0.000525377	0.00927792
GOTERM_BP_FAT	GO:0006094~gluconeogenesis	8	1.46252	6.16761e-06	GPD1, RBP4, G6PC, ALDOB, FBP1, PCK2, PPARGC1A, PCK1	406	25	13528	10.6625	0.0125701	0.000574826	0.0106347
GOTERM_BP_FAT	GO:0006575~cellular amino acid derivative metabolic process	18	3.29068	9.99105e-06	GSTA1, ENPP6, DDC, ACADM, GATM, MAOA, PAH, KMO, PARK2, AGMAT, BBOX1, GGT6, CKMT2, GPX3, FABP3, ABAT, DMGDH, ALDH9A1	406	166	13528	3.61303	0.0202832	0.000890548	0.0172269
GOTERM_BP_FAT	GO:0005996~monosaccharide metabolic process	21	3.83912	1.1703e-05	PDK2, GPD1, GAL3ST3, RBP4, LDHB, SORD, OGDHL, EPM2A, PDK4, ALDOB, FBP1, NPY1R, PCK2, PPARGC1A, HIBADH, PMM1, PCK1, KHK, G6PC, PPP1R1A, DCXR	406	222	13528	3.15191	0.0237173	0.000999629	0.0201785
GOTERM_BP_FAT	GO:0046903~secretion	25	4.57038	1.21834e-05	KNG1, PTGER3, FAM3B, CLCNKA, NR3C2, CLCNKB, VTI1B, AQP7, AQP6, GRHPR, AQP1, AQP3, AQP2, LIN7A, KCNJ1, CADPS2, SLC26A7, NPHS2, NTRK2, NEDD4L, SCNN1G, CA2, ATP6V0A4, SLC22A2, CLCN5	406	300	13528	2.77668	0.0246787	0.000999034	0.0210067
GOTERM_BP_FAT	GO:0019395~fatty acid oxidation	9	1.64534	1.64046e-05	ACOX2, ACADM, EHHADH, HAO2, ETFDH, ECHS1, BDH2, DECR1, PPARGC1A	406	39	13528	7.68928	0.0330864	0.00129325	0.028284
GOTERM_BP_FAT	GO:0034440~lipid oxidation	9	1.64534	1.64046e-05	ACOX2, ACADM, EHHADH, HAO2, ETFDH, ECHS1, BDH2, DECR1, PPARGC1A	406	39	13528	7.68928	0.0330864	0.00129325	0.028284
GOTERM_BP_FAT	GO:0015698~inorganic anion transport	13	2.3766	2.05275e-05	SLC12A1, PTGER3, SLC12A3, CLCNKA, SLC34A1, CLCNKB, AQP6, BSND, CLIC4, SLC26A7, CLIC5, SLC13A1, CLCN5	406	93	13528	4.65766	0.0412283	0.00155813	0.0353912
GOTERM_BP_FAT	GO:0009309~amine biosynthetic process	12	2.19378	2.78687e-05	DDC, SHMT1, GOT1, ASS1, GLUD2, GLUD1, BHMT, PRODH2, ALDH4A1, PAH, AGMAT, BBOX1	406	81	13528	4.93633	0.0555566	0.00203933	0.0480453
GOTERM_BP_FAT	GO:0034637~cellular carbohydrate biosynthetic process	11	2.01097	3.63335e-05	GPD1, RBP4, G6PC, GOT1, SORD, ALDOB, FBP1, PCK2, PPARGC1A, PMM1, PCK1	406	69	13528	5.31192	0.0718123	0.0025664	0.0626341
GOTERM_BP_FAT	GO:0015711~organic anion transport	9	1.64534	4.14574e-05	PTGER3, SLC25A4, SLC16A7, SLC22A12, SLC26A7, SLC22A7, SLC22A8, SLC22A6, SLC13A3	406	44	13528	6.81549	0.0815161	0.00283035	0.0714641
GOTERM_BP_FAT	GO:0006812~cation transport	35	6.39854	5.66178e-05	SLC5A3, KCNJ15, FXYD2, SLC36A2, SLC9A4, ATP5B, CACNB2, KCNJ10, SFXN2, AQP1, ATP5G3, KCNJ1, SCNN1G, NEDD4L, SLC30A9, ATP6V0D2, SLC22A2, ATP5J, TRPM3, SLC12A1, SLC12A3, SLC34A1, ATP5F1, ATP1A1, TCN2, ATP6V1A, RHCG, SLC13A1, SLC13A2, SLC13A3, ATP6V1G3, ATP5A1, ATP6V0A4, SLC5A10, SLC5A12	406	553	13528	2.10887	0.109637	0.00373901	0.0975855
GOTERM_BP_FAT	GO:0009636~response to toxin	10	1.82815	7.71902e-05	DDC, CYP17A1, GLYAT, PTGR1, SLC22A8, EPHX2, SLC7A8, PEBP1, BPHL, MT1H	406	61	13528	5.46233	0.146426	0.00493538	0.133021
GOTERM_BP_FAT	GO:0015992~proton transport	10	1.82815	7.71902e-05	ATP6V1A, SLC36A2, ATP5B, ATP5F1, ATP6V1G3, ATP5A1, ATP6V0A4, ATP6V0D2, ATP5G3, ATP5J	406	61	13528	5.46233	0.146426	0.00493538	0.133021
GOTERM_BP_FAT	GO:0009081~branched chain family amino acid metabolic process	6	1.09689	7.80047e-05	ALDH6A1, MCCC1, DAO, HIBCH, HIBADH, AUH	406	16	13528	12.4951	0.147851	0.00483657	0.134424
GOTERM_BP_FAT	GO:0009062~fatty acid catabolic process	8	1.46252	8.05842e-05	ACOX2, ACADM, EHHADH, HAO2, ETFDH, ECHS1, BDH2, DECR1	406	36	13528	7.40449	0.152348	0.00484952	0.138867
GOTERM_BP_FAT	GO:0006818~hydrogen transport	10	1.82815	9.99343e-05	ATP6V1A, SLC36A2, ATP5B, ATP5F1, ATP6V1G3, ATP5A1, ATP6V0A4, ATP6V0D2, ATP5G3, ATP5J	406	63	13528	5.28892	0.185333	0.00583933	0.172185
GOTERM_BP_FAT	GO:0046174~polyol catabolic process	4	0.731261	0.000104185	GPD1L, GPD1, SORD, MIOX	406	4	13528	33.3202	0.192405	0.00591839	0.179503
GOTERM_BP_FAT	GO:0009725~response to hormone stimulus	26	4.7532	0.000115845	RBP4, PPARA, ALDOB, AQP1, TIMP3, GSTM3, UGT1A9, GOT1, EIF4EBP2, TXNIP, SOCS2, GATM, FBP1, RCAN1, NPY1R, PCK1, KHK, RERG, HMGCS2, FABP3, PEBP1, SORT1, CA4, TGFBR3, HSD11B2, CA2	406	367	13528	2.36056	0.211491	0.00640135	0.199572
GOTERM_BP_FAT	GO:0019748~secondary metabolic process	11	2.01097	0.000117998	ASPDH, GPD1, LDHB, RBP4, TYRP1, ALDOB, HAAO, ADH5, KMO, HIBADH, DCXR	406	79	13528	4.63952	0.214966	0.00634892	0.203278
GOTERM_BP_FAT	GO:0008652~cellular amino acid biosynthetic process	9	1.64534	0.000124047	SHMT1, GOT1, ASS1, GLUD2, GLUD1, BHMT, PRODH2, ALDH4A1, PAH	406	51	13528	5.88003	0.224646	0.00650276	0.213688
GOTERM_BP_FAT	GO:0006814~sodium ion transport	14	2.55941	0.000140258	SLC5A3, FXYD2, SLC12A1, SLC9A4, SLC12A3, SLC34A1, ATP1A1, SLC13A1, SLC13A2, SLC13A3, NEDD4L, SCNN1G, SLC5A10, SLC5A12	406	130	13528	3.58833	0.250006	0.00716644	0.241583
GOTERM_BP_FAT	GO:0006576~biogenic amine metabolic process	12	2.19378	0.000149028	ENPP6, DDC, ACADM, MAOA, FABP3, DMGDH, PAH, KMO, PARK2, AGMAT, ALDH9A1, BBOX1	406	97	13528	4.12209	0.263378	0.00742788	0.25667
GOTERM_BP_FAT	GO:0006635~fatty acid beta-oxidation	7	1.27971	0.000149355	ACOX2, ACADM, EHHADH, ETFDH, ECHS1, BDH2, DECR1	406	28	13528	8.33005	0.263872	0.00726753	0.257233
GOTERM_BP_FAT	GO:0006081~cellular aldehyde metabolic process	7	1.27971	0.000149355	RBP4, ADH5, AKR7A3, DAO, GRHPR, ALDH3A2, ALDH9A1	406	28	13528	8.33005	0.263872	0.00726753	0.257233
GOTERM_BP_FAT	GO:0008015~blood circulation	17	3.10786	0.000150084	KNG1, PPARA, MYL3, ADH5, EPHX2, RCAN1, ATP1A1, NPR3, NPY1R, CXCL12, AQP2, CALCA, AGTR1, ADRB1, ABAT, HSD11B2, FOXC1	406	186	13528	3.04539	0.264971	0.00713362	0.258486
GOTERM_BP_FAT	GO:0003013~circulatory system process	17	3.10786	0.000150084	KNG1, PPARA, MYL3, ADH5, EPHX2, RCAN1, ATP1A1, NPR3, NPY1R, CXCL12, AQP2, CALCA, AGTR1, ADRB1, ABAT, HSD11B2, FOXC1	406	186	13528	3.04539	0.264971	0.00713362	0.258486
GOTERM_BP_FAT	GO:0015986~ATP synthesis coupled proton transport	8	1.46252	0.000162339	ATP6V1A, ATP5B, ATP5F1, ATP5A1, ATP6V0A4, ATP6V0D2, ATP5G3, ATP5J	406	40	13528	6.66404	0.283219	0.00753928	0.279565
GOTERM_BP_FAT	GO:0006769~nicotinamide metabolic process	8	1.46252	0.000162339	ASPDH, GPD1, LDHB, ALDOB, HAAO, KMO, HIBADH, DCXR	406	40	13528	6.66404	0.283219	0.00753928	0.279565
GOTERM_BP_FAT	GO:0006767~water-soluble vitamin metabolic process	8	1.46252	0.000162339	ASPDH, SHMT1, ACADM, MCCC1, HAAO, KMO, ALDH9A1, BBOX1	406	40	13528	6.66404	0.283219	0.00753928	0.279565
GOTERM_BP_FAT	GO:0015985~energy coupled proton transport, down electrochemical gradient	8	1.46252	0.000162339	ATP6V1A, ATP5B, ATP5F1, ATP5A1, ATP6V0A4, ATP6V0D2, ATP5G3, ATP5J	406	40	13528	6.66404	0.283219	0.00753928	0.279565
GOTERM_BP_FAT	GO:0046496~nicotinamide nucleotide metabolic process	8	1.46252	0.000162339	ASPDH, GPD1, LDHB, ALDOB, HAAO, KMO, HIBADH, DCXR	406	40	13528	6.66404	0.283219	0.00753928	0.279565
GOTERM_BP_FAT	GO:0019751~polyol metabolic process	8	1.46252	0.000162339	SLC5A3, GPD1L, GPD1, GOT1, SORD, MIOX, ANGPTL3, PCK1	406	40	13528	6.66404	0.283219	0.00753928	0.279565
GOTERM_BP_FAT	GO:0009820~alkaloid metabolic process	8	1.46252	0.000190785	ASPDH, GPD1, LDHB, ALDOB, HAAO, KMO, HIBADH, DCXR	406	41	13528	6.5015	0.323848	0.00865867	0.328475
GOTERM_BP_FAT	GO:0008217~regulation of blood pressure	12	2.19378	0.000195863	CALCA, AGTR1, PPARA, ADRB1, EPHX2, ADH5, HSD11B2, ABAT, ATP1A1, NPY1R, NPR3, AQP2	406	100	13528	3.99842	0.330855	0.00869576	0.337205
GOTERM_BP_FAT	GO:0030258~lipid modification	10	1.82815	0.000204304	ACOX2, PIK3C2G, ACADM, EHHADH, HAO2, ETFDH, ECHS1, BDH2, DECR1, PPARGC1A	406	69	13528	4.82901	0.342342	0.00887677	0.351713
GOTERM_BP_FAT	GO:0019362~pyridine nucleotide metabolic process	8	1.46252	0.000223123	ASPDH, GPD1, LDHB, ALDOB, HAAO, KMO, HIBADH, DCXR	406	42	13528	6.3467	0.367248	0.00948961	0.384052
GOTERM_BP_FAT	GO:0046394~carboxylic acid biosynthetic process	15	2.74223	0.000232102	SHMT1, LPL, ASS1, GLUD2, GLUD1, PAH, ACACB, GOT1, C5ORF4, BHMT, HAAO, PRODH2, ALDH4A1, PRKAA2, SUCLA2	406	155	13528	3.22454	0.378796	0.00966919	0.399477
GOTERM_BP_FAT	GO:0016053~organic acid biosynthetic process	15	2.74223	0.000232102	SHMT1, LPL, ASS1, GLUD2, GLUD1, PAH, ACACB, GOT1, C5ORF4, BHMT, HAAO, PRODH2, ALDH4A1, PRKAA2, SUCLA2	406	155	13528	3.22454	0.378796	0.00966919	0.399477
GOTERM_BP_FAT	GO:0009065~glutamine family amino acid catabolic process	6	1.09689	0.000250784	GOT1, GLUD2, GLUD1, PRODH2, ALDH4A1, DDAH1	406	20	13528	9.99606	0.402154	0.0102357	0.431566
GOTERM_BP_FAT	GO:0051187~cofactor catabolic process	7	1.27971	0.000270546	ASPDH, SDHB, UGT1A9, ACO2, SUCLG1, SDHD, SUCLA2	406	31	13528	7.52392	0.425907	0.0108227	0.465499
GOTERM_BP_FAT	GO:0048878~chemical homeostasis	31	5.66728	0.000354926	RBP4, CASR, SLC9A4, ATP5B, PTH1R, NR3C2, SLC7A8, SYPL2, CXCL12, CALCA, AGTR1, GOT1, RGN, SLC4A1, NEDD4L, ANGPTL3, MT1H, KNG1, LPL, PTGER3, SLC34A1, EPHX2, NPY1R, CCL15, PPARGC1A, MTTP, PCK1, KDR, G6PC, RHCG, ATP6V0A4	406	512	13528	2.01743	0.517166	0.013904	0.610264
GOTERM_BP_FAT	GO:0015980~energy derivation by oxidation of organic compounds	14	2.55941	0.000386948	NDUFA4, SDHB, G6PC, GOT1, ACO2, KL, PPP1R1A, SUCLG1, EPM2A, SDHD, CAT, SUCLA2, PPARGC1A, PCK1	406	144	13528	3.23946	0.547869	0.0148654	0.66515
GOTERM_BP_FAT	GO:0055080~cation homeostasis	21	3.83912	0.000393356	KNG1, CASR, PTGER3, SLC9A4, ATP5B, PTH1R, EPHX2, SLC7A8, NR3C2, NPY1R, SYPL2, CCL15, CXCL12, KDR, CALCA, AGTR1, RHCG, RGN, NEDD4L, ATP6V0A4, MT1H	406	286	13528	2.44659	0.553775	0.0148321	0.676131
GOTERM_BP_FAT	GO:0044242~cellular lipid catabolic process	10	1.82815	0.000427251	ACOX2, LPL, ACADM, EHHADH, HAO2, ETFDH, ECHS1, BDH2, DECR1, ANGPTL3	406	76	13528	4.38424	0.583754	0.0158097	0.734191
GOTERM_BP_FAT	GO:0006821~chloride transport	9	1.64534	0.000442084	BSND, SLC12A1, SLC12A3, SLC26A7, CLIC4, CLIC5, CLCNKA, CLCNKB, CLCN5	406	61	13528	4.91609	0.596232	0.0160645	0.759588
GOTERM_BP_FAT	GO:0010038~response to metal ion	13	2.3766	0.000490279	TXNIP, CASR, GATM, ALDOB, SLC34A1, AQP3, KHK, HAAO, ABAT, PEBP1, NEDD4L, CA2, MT1H	406	129	13528	3.35785	0.634251	0.017491	0.842067
GOTERM_BP_FAT	GO:0015849~organic acid transport	14	2.55941	0.000503941	PPARA, SLC36A2, SLC25A4, SLC22A12, SLC6A12, SLC7A8, SLC3A1, FOLR3, SLC16A7, SLC26A7, FABP3, FABP1, SLC13A3, SLC22A6	406	148	13528	3.15191	0.644362	0.0176669	0.865435
GOTERM_BP_FAT	GO:0009719~response to endogenous stimulus	26	4.7532	0.000518126	RBP4, PPARA, ALDOB, AQP1, TIMP3, GSTM3, UGT1A9, GOT1, EIF4EBP2, TXNIP, SOCS2, GATM, FBP1, RCAN1, NPY1R, PCK1, KHK, RERG, HMGCS2, FABP3, PEBP1, SORT1, CA4, TGFBR3, HSD11B2, CA2	406	405	13528	2.13907	0.654565	0.0178548	0.889694
GOTERM_BP_FAT	GO:0051260~protein homooligomerization	11	2.01097	0.000541574	C1QTNF7, SHMT1, CRYAA, HAO2, GPX3, MUC20, PEBP1, DPYS, CBR4, DECR1, LNX1	406	95	13528	3.85813	0.670793	0.0183474	0.92978
GOTERM_BP_FAT	GO:0034220~ion transmembrane transport	8	1.46252	0.000593476	ATP6V1A, ATP5B, ATP5F1, ATP5A1, ATP6V0A4, ATP6V0D2, ATP5G3, ATP5J	406	49	13528	5.44003	0.704054	0.0197624	1.01846
GOTERM_BP_FAT	GO:0043434~response to peptide hormone stimulus	14	2.55941	0.000734828	PPARA, RBP4, GATM, SOCS2, ALDOB, FBP1, PCK1, KHK, EIF4EBP2, GOT1, HMGCS2, FABP3, HSD11B2, SORT1	406	154	13528	3.02911	0.778578	0.0240242	1.25958
GOTERM_BP_FAT	GO:0019400~alditol metabolic process	6	1.09689	0.000759702	GPD1L, GPD1, GOT1, SORD, ANGPTL3, PCK1	406	25	13528	7.99685	0.789599	0.0244384	1.30196
GOTERM_BP_FAT	GO:0019674~NAD metabolic process	6	1.09689	0.000759702	ASPDH, GPD1, LDHB, ALDOB, HAAO, KMO	406	25	13528	7.99685	0.789599	0.0244384	1.30196
GOTERM_BP_FAT	GO:0009064~glutamine family amino acid metabolic process	8	1.46252	0.00085587	GOT1, ASS1, GLUD2, ARG2, GLUD1, PRODH2, ALDH4A1, DDAH1	406	52	13528	5.12618	0.82729	0.0270667	1.46563
GOTERM_BP_FAT	GO:0006733~oxidoreduction coenzyme metabolic process	8	1.46252	0.00085587	ASPDH, GPD1, LDHB, ALDOB, HAAO, KMO, HIBADH, DCXR	406	52	13528	5.12618	0.82729	0.0270667	1.46563
GOTERM_BP_FAT	GO:0009109~coenzyme catabolic process	6	1.09689	0.000917722	ASPDH, SDHB, ACO2, SUCLG1, SDHD, SUCLA2	406	26	13528	7.68928	0.847884	0.0285553	1.57076
GOTERM_BP_FAT	GO:0006833~water transport	5	0.914077	0.00108208	AQP7, AQP1, SLC14A1, AQP3, AQP2	406	16	13528	10.4126	0.891451	0.0330851	1.84961
GOTERM_BP_FAT	GO:0043462~regulation of ATPase activity	5	0.914077	0.00108208	CASR, MYL3, ALDOB, RGN, PXK	406	16	13528	10.4126	0.891451	0.0330851	1.84961
GOTERM_BP_FAT	GO:0008202~steroid metabolic process	16	2.92505	0.00114273	ACOX2, ACAA2, OSBP, CUBN, TFCP2L1, AFP, CYP17A1, G6PC, UGT1A9, PRLR, HMGCS2, HSD11B2, PBX1, PRKAA2, CAT, ANGPTL3	406	202	13528	2.63922	0.90416	0.0343957	1.95231
GOTERM_BP_FAT	GO:0055065~metal ion homeostasis	16	2.92505	0.00130403	KNG1, CASR, PTGER3, PTH1R, EPHX2, SLC7A8, NR3C2, NPY1R, CXCL12, SYPL2, CCL15, KDR, CALCA, AGTR1, RGN, NEDD4L	406	205	13528	2.6006	0.931184	0.0385931	2.22498
GOTERM_BP_FAT	GO:0006754~ATP biosynthetic process	10	1.82815	0.00135574	ATP6V1A, ATP5B, ATP5F1, AK3, ATP1A1, ATP5A1, ATP6V0A4, ATP6V0D2, ATP5G3, ATP5J	406	89	13528	3.74384	0.938117	0.039524	2.31224
GOTERM_BP_FAT	GO:0016051~carbohydrate biosynthetic process	11	2.01097	0.00137171	GPD1, RBP4, G6PC, GOT1, SORD, ALDOB, FBP1, PCK2, PPARGC1A, PMM1, PCK1	406	107	13528	3.42544	0.940114	0.0394206	2.33917
GOTERM_BP_FAT	GO:0042044~fluid transport	5	0.914077	0.00138186	AQP7, AQP1, SLC14A1, AQP3, AQP2	406	17	13528	9.80006	0.94135	0.0391586	2.35629
GOTERM_BP_FAT	GO:0046942~carboxylic acid transport	13	2.3766	0.00155293	PPARA, SLC36A2, SLC25A4, SLC6A12, SLC7A8, SLC3A1, FOLR3, SLC16A7, SLC26A7, FABP3, FABP1, SLC13A3, SLC22A6	406	147	13528	2.94668	0.958726	0.0433056	2.64432
GOTERM_BP_FAT	GO:0006766~vitamin metabolic process	9	1.64534	0.00176144	ASPDH, SHMT1, RBP4, ACADM, MCCC1, HAAO, KMO, ALDH9A1, BBOX1	406	75	13528	3.99842	0.973107	0.0483261	2.99432
GOTERM_BP_FAT	GO:0032781~positive regulation of ATPase activity	4	0.731261	0.00195564	CASR, MYL3, ALDOB, RGN	406	9	13528	14.809	0.981956	0.0528105	3.31923
GOTERM_BP_FAT	GO:0042592~homeostatic process	38	6.94698	0.00198194	RBP4, CASR, SLC9A4, SLC22A12, ATP5B, PTH1R, NR3C2, SLC7A8, CXCL12, SYPL2, CALCA, AGTR1, GOT1, DNAJC16, HAAO, RGN, SLC4A1, NEDD4L, ANGPTL3, MT1H, KNG1, LPL, CUBN, PTGER3, SLC34A1, EPHX2, NPY1R, CCL15, PPARGC1A, PLG, MTTP, KDR, PCK1, G6PC, ADRB1, RHCG, TGFBR3, ATP6V0A4	406	751	13528	1.68598	0.982905	0.0528077	3.36314
GOTERM_BP_FAT	GO:0046700~heterocycle catabolic process	9	1.64534	0.00208619	ALDH6A1, UGT1A9, ATP5B, PRODH2, DPYS, ALDH4A1, KMO, ATP5A1, OGG1	406	77	13528	3.89457	0.986202	0.0547997	3.53706
GOTERM_BP_FAT	GO:0009084~glutamine family amino acid biosynthetic process	5	0.914077	0.00214635	ASS1, GLUD2, GLUD1, PRODH2, ALDH4A1	406	19	13528	8.76847	0.987807	0.0556254	3.63729
GOTERM_BP_FAT	GO:0051188~cofactor biosynthetic process	10	1.82815	0.00247337	ISCA1, ASPDH, GGT6, ALAD, MOCS2, FECH, PANK1, HAAO, KMO, SUCLA2	406	97	13528	3.43507	0.993775	0.0630428	4.18042
GOTERM_BP_FAT	GO:0019405~alditol catabolic process	3	0.548446	0.00262911	GPD1L, GPD1, SORD	406	3	13528	33.3202	0.995481	0.0660637	4.43805
GOTERM_BP_FAT	GO:0009206~purine ribonucleoside triphosphate biosynthetic process	10	1.82815	0.00265337	ATP6V1A, ATP5B, ATP5F1, AK3, ATP1A1, ATP5A1, ATP6V0A4, ATP6V0D2, ATP5G3, ATP5J	406	98	13528	3.40002	0.995701	0.0658482	4.47813
GOTERM_BP_FAT	GO:0009145~purine nucleoside triphosphate biosynthetic process	10	1.82815	0.00284359	ATP6V1A, ATP5B, ATP5F1, AK3, ATP1A1, ATP5A1, ATP6V0A4, ATP6V0D2, ATP5G3, ATP5J	406	99	13528	3.36568	0.997093	0.0695669	4.7918
GOTERM_BP_FAT	GO:0009201~ribonucleoside triphosphate biosynthetic process	10	1.82815	0.00284359	ATP6V1A, ATP5B, ATP5F1, AK3, ATP1A1, ATP5A1, ATP6V0A4, ATP6V0D2, ATP5G3, ATP5J	406	99	13528	3.36568	0.997093	0.0695669	4.7918
GOTERM_BP_FAT	GO:0046164~alcohol catabolic process	9	1.64534	0.00287589	GPD1L, GPD1, LDHB, SORD, MAOA, ALDOB, OGDHL, MIOX, HIBADH	406	81	13528	3.70224	0.99728	0.0695025	4.84495
GOTERM_BP_FAT	GO:0032868~response to insulin stimulus	10	1.82815	0.00304443	KHK, PPARA, RBP4, GOT1, EIF4EBP2, FBP1, FABP3, HSD11B2, SORT1, PCK1	406	100	13528	3.33202	0.998077	0.0725768	5.12192
GOTERM_BP_FAT	GO:0007169~transmembrane receptor protein tyrosine kinase signaling pathway	16	2.92505	0.00308942	TXNIP, SOCS2, KL, FGF9, KDR, EPHA4, EIF4EBP2, PRLR, TEK, TDGF1, NTRK2, SORT1, ANGPTL1, FOXC1, FGF1, EGF	406	224	13528	2.38001	0.998247	0.0727667	5.19572
GOTERM_BP_FAT	GO:0043648~dicarboxylic acid metabolic process	6	1.09689	0.00319056	SDHB, GOT1, SUCLG1, HAAO, PAH, PCK1	406	34	13528	5.88003	0.998576	0.0742115	5.36144
GOTERM_BP_FAT	GO:0009142~nucleoside triphosphate biosynthetic process	10	1.82815	0.0034796	ATP6V1A, ATP5B, ATP5F1, AK3, ATP1A1, ATP5A1, ATP6V0A4, ATP6V0D2, ATP5G3, ATP5J	406	102	13528	3.26669	0.999214	0.0797678	5.83354
GOTERM_BP_FAT	GO:0010035~response to inorganic substance	15	2.74223	0.00351718	TXNIP, CASR, GATM, ALDOB, SLC34A1, AQP3, KHK, GPX3, HAAO, ABAT, PEBP1, NEDD4L, CA2, CAT, MT1H	406	205	13528	2.43806	0.999273	0.0797065	5.89474
GOTERM_BP_FAT	GO:0009060~aerobic respiration	6	1.09689	0.00363247	SDHB, ACO2, SUCLG1, SDHD, CAT, SUCLA2	406	35	13528	5.71203	0.999427	0.0813182	6.08232
GOTERM_BP_FAT	GO:0009083~branched chain family amino acid catabolic process	4	0.731261	0.0036737	ALDH6A1, MCCC1, HIBCH, AUH	406	11	13528	12.1164	0.999473	0.0813188	6.14931
GOTERM_BP_FAT	GO:0001944~vasculature development	17	3.10786	0.0037239	EMCN, FGF9, ATP5B, ARHGAP24, CXCL12, KDR, CALCA, TCF21, TDGF1, NTRK2, TGFBR3, FOXC1, ANGPTL3, FGF1, EGF, PPAP2B, CEACAM1	406	251	13528	2.25675	0.999525	0.0815079	6.23081
GOTERM_BP_FAT	GO:0044270~nitrogen compound catabolic process	8	1.46252	0.0037935	ASPDH, ALDH6A1, UGT1A9, ATP5B, UPP2, DPYS, ATP5A1, OGG1	406	67	13528	3.97853	0.999588	0.0820958	6.34371
GOTERM_BP_FAT	GO:0001505~regulation of neurotransmitter levels	8	1.46252	0.0037935	SLC25A4, MAOA, ABAT, PEBP1, PAH, PARK2, ALDH9A1, LIN7A	406	67	13528	3.97853	0.999588	0.0820958	6.34371
GOTERM_BP_FAT	GO:0044275~cellular carbohydrate catabolic process	9	1.64534	0.00388126	GPD1L, GPD1, LDHB, G6PC, SORD, ALDOB, OGDHL, MIOX, HIBADH	406	85	13528	3.52802	0.999656	0.0830434	6.48588
GOTERM_BP_FAT	GO:0046034~ATP metabolic process	10	1.82815	0.00422237	ATP6V1A, ATP5B, ATP5F1, AK3, ATP1A1, ATP5A1, ATP6V0A4, ATP6V0D2, ATP5G3, ATP5J	406	105	13528	3.17335	0.99983	0.0890946	7.03654
GOTERM_BP_FAT	GO:0006071~glycerol metabolic process	5	0.914077	0.00446164	GPD1L, GPD1, GOT1, ANGPTL3, PCK1	406	23	13528	7.24352	0.999896	0.0929584	7.42097
GOTERM_BP_FAT	GO:0006099~tricarboxylic acid cycle	5	0.914077	0.00446164	SDHB, ACO2, SUCLG1, SDHD, SUCLA2	406	23	13528	7.24352	0.999896	0.0929584	7.42097
GOTERM_BP_FAT	GO:0042558~pteridine and derivative metabolic process	5	0.914077	0.00446164	SHMT1, MOCS2, QDPR, PAH, PIPOX	406	23	13528	7.24352	0.999896	0.0929584	7.42097
GOTERM_BP_FAT	GO:0046356~acetyl-CoA catabolic process	5	0.914077	0.00446164	SDHB, ACO2, SUCLG1, SDHD, SUCLA2	406	23	13528	7.24352	0.999896	0.0929584	7.42097
GOTERM_BP_FAT	GO:0048545~response to steroid hormone stimulus	14	2.55941	0.00519472	TXNIP, SOCS2, ALDOB, RCAN1, NPY1R, AQP1, TIMP3, GSTM3, UGT1A9, GOT1, PEBP1, HSD11B2, CA4, CA2	406	192	13528	2.4296	0.999977	0.106352	8.58951
GOTERM_BP_FAT	GO:0045778~positive regulation of ossification	5	0.914077	0.00522938	CALCA, THRB, KL, BMPR1B, TOB2	406	24	13528	6.94171	0.999979	0.105971	8.64442
GOTERM_BP_FAT	GO:0034654~nucleobase, nucleoside, nucleotide and nucleic acid biosynthetic process	14	2.55941	0.00542341	ASPDH, SHMT1, ATP5B, ATP5F1, AK3, KMO, ATP1A1, ATP5G3, ATP6V1A, HAAO, ATP5A1, ATP6V0A4, ATP6V0D2, ATP5J	406	193	13528	2.41701	0.999986	0.108622	8.95119
GOTERM_BP_FAT	GO:0034404~nucleobase, nucleoside and nucleotide biosynthetic process	14	2.55941	0.00542341	ASPDH, SHMT1, ATP5B, ATP5F1, AK3, KMO, ATP1A1, ATP5G3, ATP6V1A, HAAO, ATP5A1, ATP6V0A4, ATP6V0D2, ATP5J	406	193	13528	2.41701	0.999986	0.108622	8.95119
GOTERM_BP_FAT	GO:0051262~protein tetramerization	6	1.09689	0.00584372	SHMT1, GPX3, DPYS, CBR4, DECR1, CAT	406	39	13528	5.12618	0.999994	0.115435	9.61242
GOTERM_BP_FAT	GO:0016042~lipid catabolic process	13	2.3766	0.0058947	ACOX2, ENPP6, LPL, ACADM, EHHADH, ECHS1, DECR1, PNPLA4, AZGP1, HAO2, ETFDH, BDH2, ANGPTL3	406	173	13528	2.50383	0.999995	0.115279	9.6923
GOTERM_BP_FAT	GO:0050801~ion homeostasis	23	4.20475	0.0059928	KNG1, CASR, PTGER3, SLC9A4, ATP5B, PTH1R, EPHX2, SLC34A1, SLC7A8, NR3C2, NPY1R, SYPL2, CCL15, CXCL12, KDR, CALCA, AGTR1, RHCG, RGN, NEDD4L, SLC4A1, ATP6V0A4, MT1H	406	409	13528	1.87375	0.999996	0.115986	9.84586
GOTERM_BP_FAT	GO:0006875~cellular metal ion homeostasis	14	2.55941	0.0061548	KNG1, CASR, PTGER3, PTH1R, NR3C2, EPHX2, NPY1R, CXCL12, CCL15, SYPL2, CALCA, AGTR1, RGN, NEDD4L	406	196	13528	2.38001	0.999997	0.117831	10.0989
GOTERM_BP_FAT	GO:0051259~protein oligomerization	13	2.3766	0.00616574	C1QTNF7, SHMT1, CRYAA, GPX3, HAO2, MUC20, PEBP1, DPYS, CBR4, CAT, DECR1, PRKAA2, LNX1	406	174	13528	2.48944	0.999997	0.116941	10.1159
GOTERM_BP_FAT	GO:0051289~protein homotetramerization	5	0.914077	0.00701948	SHMT1, GPX3, DPYS, CBR4, DECR1	406	26	13528	6.40773	0.999999	0.130876	11.4382
GOTERM_BP_FAT	GO:0007167~enzyme linked receptor protein signaling pathway	20	3.65631	0.00731222	TXNIP, SOCS2, KL, FGF9, KDR, EPHA4, EIF4EBP2, PRLR, TEK, TDGF1, NTRK2, PTN, SORT1, TGFBR3, ANGPTL1, FOXC1, BMPR1B, FGF1, EGF, HPGD	406	342	13528	1.94855	1	0.134749	11.8873
GOTERM_BP_FAT	GO:0034656~nucleobase, nucleoside and nucleotide catabolic process	7	1.27971	0.00755369	ASPDH, ALDH6A1, ATP5B, UPP2, DPYS, ATP5A1, OGG1	406	58	13528	4.0214	1	0.137663	12.2562
GOTERM_BP_FAT	GO:0034655~nucleobase, nucleoside, nucleotide and nucleic acid catabolic process	7	1.27971	0.00755369	ASPDH, ALDH6A1, ATP5B, UPP2, DPYS, ATP5A1, OGG1	406	58	13528	4.0214	1	0.137663	12.2562
GOTERM_BP_FAT	GO:0009437~carnitine metabolic process	3	0.548446	0.00842029	ACADM, ALDH9A1, BBOX1	406	5	13528	19.9921	1	0.150931	13.568
GOTERM_BP_FAT	GO:0006577~betaine metabolic process	3	0.548446	0.00842029	ACADM, ALDH9A1, BBOX1	406	5	13528	19.9921	1	0.150931	13.568
GOTERM_BP_FAT	GO:0009152~purine ribonucleotide biosynthetic process	10	1.82815	0.00849883	ATP6V1A, ATP5B, ATP5F1, AK3, ATP1A1, ATP5A1, ATP6V0A4, ATP6V0D2, ATP5G3, ATP5J	406	117	13528	2.84788	1	0.150921	13.686
GOTERM_BP_FAT	GO:0009205~purine ribonucleoside triphosphate metabolic process	10	1.82815	0.00849883	ATP6V1A, ATP5B, ATP5F1, AK3, ATP1A1, ATP5A1, ATP6V0A4, ATP6V0D2, ATP5G3, ATP5J	406	117	13528	2.84788	1	0.150921	13.686
GOTERM_BP_FAT	GO:0030278~regulation of ossification	8	1.46252	0.00871884	CALCA, SOST, THRB, KL, NELL1, PBX1, BMPR1B, TOB2	406	78	13528	3.41746	1	0.153211	14.0156
GOTERM_BP_FAT	GO:0006641~triglyceride metabolic process	6	1.09689	0.0088649	LPL, G6PC, AGPAT9, CAT, PCK1, MTTP	406	43	13528	4.64933	1	0.154266	14.2339
GOTERM_BP_FAT	GO:0009199~ribonucleoside triphosphate metabolic process	10	1.82815	0.00896541	ATP6V1A, ATP5B, ATP5F1, AK3, ATP1A1, ATP5A1, ATP6V0A4, ATP6V0D2, ATP5G3, ATP5J	406	118	13528	2.82375	1	0.154577	14.3837
GOTERM_BP_FAT	GO:0006119~oxidative phosphorylation	9	1.64534	0.00908825	NDUFA4, ATP6V1A, ATP5B, ATP5F1, ATP5A1, ATP6V0A4, ATP6V0D2, ATP5G3, ATP5J	406	98	13528	3.06002	1	0.155234	14.5665
GOTERM_BP_FAT	GO:0046320~regulation of fatty acid oxidation	5	0.914077	0.00917311	PPARA, FABP1, ACACB, PRKAA2, PPARGC1A	406	28	13528	5.95004	1	0.155286	14.6926
GOTERM_BP_FAT	GO:0003014~renal system process	5	0.914077	0.00917311	KNG1, AGTR1, PTGER3, HSD11B2, AQP2	406	28	13528	5.95004	1	0.155286	14.6926
GOTERM_BP_FAT	GO:0030003~cellular cation homeostasis	16	2.92505	0.00952855	KNG1, CASR, PTGER3, ATP5B, PTH1R, NR3C2, EPHX2, NPY1R, CXCL12, SYPL2, CCL15, CALCA, AGTR1, RGN, NEDD4L, MT1H	406	254	13528	2.09891	1	0.159515	15.2188
GOTERM_BP_FAT	GO:0009165~nucleotide biosynthetic process	13	2.3766	0.0102506	ASPDH, ATP6V1A, ATP5B, AK3, ATP5F1, HAAO, ATP1A1, KMO, ATP5A1, ATP6V0A4, ATP6V0D2, ATP5G3, ATP5J	406	186	13528	2.32883	1	0.169206	16.2783
GOTERM_BP_FAT	GO:0055067~monovalent inorganic cation homeostasis	6	1.09689	0.0107191	RHCG, SLC9A4, ATP5B, NR3C2, NEDD4L, ATP6V0A4	406	45	13528	4.44269	1	0.174862	16.9589
GOTERM_BP_FAT	G
Supplementary Table 3. Functional annotation analysis using DAVID for genes differentially underexpressed in CDC compared to normal kidney tissue.

## Sheet: S4
Category	Term	Count	%	PValue	Genes	List Total	Pop Hits	Pop Total	Fold Enrichment	Bonferroni	Benjamini	FDR
GOTERM_BP_FAT	GO:0008544~epidermis development	26	3.32056	1.00108e-06	ELF3, S100A7, CRABP2, FST, TP63, SPINK5, AKT1, KRT5, PPL, OVOL1, IVL, KRT13, GJB5, GRHL3, EVPL, KRT17, KRTAP5-9, CASP14, KRT16, IRF6, SPRR1A, KRT14, SPRR3, DSP, CSTA, FABP5	619	184	13528	3.08815	0.0023348	0.0023348	0.00175228
GOTERM_BP_FAT	GO:0030855~epithelial cell differentiation	22	2.80971	1.01503e-06	ELF3, S100A7, PPARG, FOXA1, TP63, EHF, UPK3A, SPINK5, EVPL, KRT5, IRF6, SPRR1A, PPL, DLX5, UPK1A, UPK1B, KRT14, SPRR3, DSP, CSTA, IVL, UPK2	619	137	13528	3.5095	0.0023673	0.00118435	0.0017767
GOTERM_BP_FAT	GO:0007398~ectoderm development	27	3.44828	1.30318e-06	ELF3, S100A7, ELF5, CRABP2, FST, TP63, SPINK5, AKT1, KRT5, PPL, OVOL1, IVL, KRT13, GJB5, GRHL3, EVPL, KRT17, KRTAP5-9, CASP14, KRT16, IRF6, SPRR1A, KRT14, SPRR3, DSP, CSTA, FABP5	619	199	13528	2.9652	0.0030383	0.0010138	0.00228107
Supplementary Table 4. Functional annotation analysis using DAVID for genes differentially downregulated in CDC compared to UTUC.

## Sheet: S5
ProbeSet	Gene	TrueFold	Mean_CDC	Mean_UTUC	FDR	T-Statistic	P-Value	CDCrna_10T	CDCrna_11T	CDCrna_1T	CDCrna_2T	CDCrna_3T	CDCrna_4T	CDCrna_5T	CDCrna_6T	CDCrna_7T	CDCrna_8T	CDCrna_9T	UTUCrna_13T	UTUCrna_19T	UTUCrna_26T	UTUCrna_28T	UTUCrna_2T	UTUCrna_31T	UTUCrna_4T	UTUCrna_8T	UTUCrna_9T
GATA3	GATA3	0.0364566	60.3192	1654.55	3.25382e-05	-7.78397	4.77022e-08	4.18	2.94	8.79	4.69	5.7	7.14	6.4	6.04	6.33	7.06	5.79	11.82	11.22	10.27	12.03	9.97	11.93	11.41	7.55	10.03
MSN	MSN	9.37808	884.171	94.2806	0.00110362	5.32151	1.78923e-05	11.7	11.02	9.89	7.52	8.66	10.14	9.92	10.28	10.1	8.75	9.69	3.69	6.94	6.58	6.28	6.11	5.05	5.81	9.91	8.66
MET	MET	3.78291	763.917	201.939	0.00361474	4.54028	0.000130914	8.42	10.21	10.32	10.08	8.92	10.29	9.69	11.01	10.12	7.51	8.78	7.96	7.34	6.85	7.77	9.03	7.18	8.22	6.01	8.56
ETS1	ETS1	2.84571	307.716	108.133	0.0172857	3.55698	0.00158243	9.15	8.11	7.46	8.93	8.77	8.07	9.08	8.97	8.5	6.51	7.37	6.23	8.06	8.3	7.09	5.94	4.73	7.31	5.94	7.21
CAV1	CAV1	5.91155	625.597	105.826	0.0231383	3.36418	0.00255041	12.88	10.25	7.67	10.91	10.12	9.37	8.19	10.38	5.66	8.9	7.85	3.53	7.72	6.72	7.42	5.72	4.82	6.6	8.12	9.88
KRT5	KRT5	0.114157	9.05736	79.3413	0.0418475	-2.99414	0.00625088	2.11	2.94	2.11	2.11	3.27	3.87	3.27	2.69	4.49	2.85	5.26	3.11	9.14	3.05	2.11	7.44	2.92	5.82	12.45	10.75
KRT19	KRT19	0.229339	955.426	4165.99	0.0730468	-2.61909	0.0149727	5.39	9.56	9.74	13.53	11.93	10.51	12.42	7.38	9.44	8.79	10.21	12.92	13.08	13.39	11.81	12.18	11.09	12.03	8.1	13.62
EGFR	EGFR	0.667467	411.442	616.423	0.411211	-1.22821	0.23116	9.2	9.92	7.93	9.1	8.06	7.27	7.62	9.21	9.77	8.76	8.69	8.05	9.27	7.21	7.61	10.42	10.88	9.62	11.04	9.31
MME	MME	0.542835	46.0894	84.905	0.466168	-1.09967	0.282278	4.34	6.85	5.03	3.63	5.99	8.02	5.29	3.85	5.55	4.98	7.26	3.53	2.96	4.33	5.76	10.35	5.87	8.92	8.88	7.07
CD44	CD44	1.55691	1279.1	821.56	0.531847	0.959586	0.346739	11.79	9.52	10.77	10.19	9.2	11.34	11.02	10.59	10.96	7.73	10.42	7.68	11.43	8.83	8.29	11.67	5.87	10.06	11.91	11.4
Supplementary Table 5. List of expression levels in CDC for 10 genes previously demonstrated to be differentially expressed between luminal-like and basal-like breast cancers.
										0.0005	***
										0.005	**
										0.05	*

## Sheet: S6
Category	Term	Count	%	PValue	Genes	List Total	Pop Hits	Pop Total	Fold Enrichment	Bonferroni	Benjamini	FDR
GOTERM_BP_FAT	GO:0009611~response to wounding	123	0.722085	9.01527e-21	F2RL2, F2RL3, A2M, MASP1, TLR1, TGFB3, TLR5, MMRN1, TLR6, ADORA1, C1QC, TLR7, IL10, TLR8, SHH, NLRC4, GRIN2C, CTGF, VNN1, CFI, TFPI2, RAB27A, F8, SERPING1, PLAUR, TNFAIP6, HNF4A, CCR4, CX3CR1, TFPI, NGF, ITGAL, C3AR1, CCL2, CLU, ITGB2, ITGB3, ELK3, AHSG, FGG, FGB, ENTPD1, SPP1, TLR10, TGFBR2, NOTCH2, LYVE1, P2RX7, PLA2G4C, HDAC9, ACVRL1, NRP1, FOXA2, LY86, CXCR1, CXCR4, AOAH, PAX7, IL1RAP, SERPIN…	1306	530	13528	2.40392	3.52587e-17	3.52587e-17	1.67128e-17
GOTERM_BP_FAT	GO:0007155~cell adhesion	142	0.833627	2.66866e-18	DLC1, NELL1, L1CAM, EDIL3, MMRN1, CXCL12, CDH22, S1PR1, CTGF, TGFBI, CLEC4A, CSF3R, VNN1, SPON2, CDHR3, F8, CDHR4, AJAP1, SIRPA, THY1, CLEC4M, NCAM1, TNFAIP6, CD34, CD33, CX3CR1, LAMC2, LAMC1, MFAP4, ITGAL, PLXNC1, EMCN, CCL2, PCDH20, ITGA11, DSCAML1, ARF6, ITGB2, IL32, ITGB3, CX3CL1, CD72, SOX9, ITGB1, ITGAM, ITGAX, TEK, ENTPD1, SPP1, NPHP1, COL18A1, CNKSR3, ITGA1, PCDH12, SLAMF7, MCAM, PCDH17, …	1306	700	13528	2.10126	1.04371e-14	5.21856e-15	4.94725e-15
GOTERM_BP_FAT	GO:0022610~biological adhesion	142	0.833627	3.03746e-18	DLC1, NELL1, L1CAM, EDIL3, MMRN1, CXCL12, CDH22, S1PR1, CTGF, TGFBI, CLEC4A, CSF3R, VNN1, SPON2, CDHR3, F8, CDHR4, AJAP1, SIRPA, THY1, CLEC4M, NCAM1, TNFAIP6, CD34, CD33, CX3CR1, LAMC2, LAMC1, MFAP4, ITGAL, PLXNC1, EMCN, CCL2, PCDH20, ITGA11, DSCAML1, ARF6, ITGB2, IL32, ITGB3, CX3CL1, CD72, SOX9, ITGB1, ITGAM, ITGAX, TEK, ENTPD1, SPP1, NPHP1, COL18A1, CNKSR3, ITGA1, PCDH12, SLAMF7, MCAM, PCDH17, …	1306	701	13528	2.09827	1.18795e-14	3.95984e-15	5.63096e-15
GOTERM_BP_FAT	GO:0006955~immune response	139	0.816015	1.17925e-17	MASP1, IL16, TLR1, TNFSF14, TNFSF12, TLR5, TLR6, CXCL12, TLR7, C1QC, TLR8, IL10, IL31RA, CLEC4E, LILRA5, CLEC4A, VNN1, ERAP2, CFI, FAS, SPON2, SPN, EBI3, RAB27A, BCL10, CRTAM, C5AR1, NCF2, SERPING1, GEM, CLEC4M, LILRB1, IGSF6, LILRB2, LAT2, CCR6, CCR4, LILRB4, CD300LG, CD300LF, CLEC5A, CD300LB, CD300LD, TNFAIP8L2, ITGAL, CCL2, ENPP1, IFITM2, IFITM3, ENPP3, CLU, TFEB, IL32, CX3CL1, CHIT1, LIF, FCE…	1306	690	13528	2.08668	4.61204e-14	1.15301e-14	2.18613e-14
GOTERM_BP_FAT	GO:0006952~defense response	123	0.722085	3.12388e-15	A2M, MASP1, TLR1, TLR5, TLR6, ADORA1, C1QC, TLR7, TLR8, IL10, IL31RA, CD48, NLRC4, VNN1, CSF3R, CFI, SPN, GNG7, RAB27A, BCL10, C5AR1, NCF2, GNLY, F8, DCDC2, SERPING1, TNFAIP6, LILRB2, CCR6, CCR4, CX3CR1, MNDA, CLEC5A, NGF, TNFAIP8L2, ITGAL, C3AR1, CCL2, FGR, CLU, ITGB2, IL32, CX3CL1, ITGB1, AHSG, DEFB1, SPP1, TYROBP, ITK, TLR10, MYO1F, CD300C, SLAMF7, P2RX7, KCNJ8, CXCL16, PLA2G4C, HDAC9, IL27RA,…	1306	615	13528	2.07167	1.21578e-11	2.43161e-12	5.76206e-12
GOTERM_BP_FAT	GO:0006954~inflammatory response	74	0.434425	3.42809e-12	A2M, MASP1, LY86, TLR1, CXCR1, TLR5, TLR6, C1QC, TLR7, ADORA1, TLR8, IL10, NLRC4, CXCR4, AOAH, IL1RAP, SERPINA3, MGLL, VNN1, SERPINA1, CFI, KNG1, IL18RAP, LY96, LYZ, F8, SERPING1, NFAM1, IL6R, NLRP3, CHST1, CD163, SIGLEC1, TNFAIP6, KLRG1, CCR4, PTAFR, NGF, C3AR1, ITGAL, C7, CCL2, C3, CCR1, CLU, ITGB2, C1R, FPR2, C1S, AHSG, HRH1, TNFRSF1B, MEFV, CCL21, HRH4, THBS1, SPP1, SCG2, CR1, TLR10, CEBPB, O…	1306	325	13528	2.35852	1.3407e-08	2.23451e-09	6.35502e-09
GOTERM_BP_FAT	GO:0001775~cell activation	68	0.399202	4.26145e-12	IL21R, TLR1, TNFSF14, PTPN22, SKAP2, TLR6, CXCL12, TLR7, IL10, CD48, CD93, CLCF1, CXCR4, FAS, DPP4, SPN, RAB27A, GAPT, CRTAM, CD3G, CD3E, APOLD1, TP53, STXBP1, NFAM1, WAS, NCR1, LAT2, LAX1, AICDA, LCP2, ITGAL, CSF1, CX3CL1, ITGB1, ITGAM, VCAM1, FGG, DOCK2, FGB, AGT, BCL2, CD2, CD4, GP1BA, ENTPD1, CD28, PTPRC, GIMAP5, CRIP3, PLEK, IKZF1, SWAP70, FLT3, TGFBR2, MYO1F, SLAMF7, VAV1, GIMAP1, CD1D, P2R…	1306	287	13528	2.45424	1.66666e-08	2.38095e-09	7.90008e-09
GOTERM_BP_FAT	GO:0045321~leukocyte activation	57	0.334625	3.57945e-10	IL21R, TLR1, TNFSF14, PTPN22, SKAP2, TLR6, TLR7, CXCL12, IL10, CD48, CD93, CLCF1, CXCR4, FAS, DPP4, SPN, RAB27A, GAPT, CRTAM, CD3G, CD3E, TP53, NFAM1, WAS, NCR1, LAT2, LAX1, AICDA, LCP2, ITGAL, CSF1, CX3CL1, ITGB1, ITGAM, VCAM1, DOCK2, BCL2, CD2, CD4, CD28, PTPRC, GIMAP5, CRIP3, IKZF1, SWAP70, FLT3, TGFBR2, MYO1F, SLAMF7, VAV1, GIMAP1, CD1D, P2RX7, FYN, BAX, NTRK1, HDAC9	1306	242	13528	2.43978	1.39992e-06	1.7499e-07	6.63571e-07
GOTERM_BP_FAT	GO:0006928~cell motion	90	0.528355	4.86959e-10	NRP2, ACVRL1, NRP1, IL16, CAPZA2, CAPZA1, L1CAM, ZEB2, TNFSF12, GLI2, CXCL12, PTEN, SHH, IL10, EDNRB, BDNF, SBDS, CTGF, CXCR4, VNN1, MSN, SPON2, FGF2, VNN2, CCDC88A, DCDC2, IL6R, MIXL1, SLIT2, ELMO1, PLAUR, SLIT3, ARPC1B, CCR6, TNS1, CD34, CCR4, CNTN4, VCAN, UBB, LAMC1, CAV2, ITGAL, DNAH9, CCL2, FUT8, CALD1, VIM, ABI3, ITGA11, FPR1, KITLG, FPR3, ITGB2, ARF6, FPR2, CDH2, CX3CL1, ITGB1, EPHB1, ITGA…	1306	475	13528	1.96263	1.9045e-06	2.11611e-07	9.02742e-07
GOTERM_BP_FAT	GO:0040012~regulation of locomotion	48	0.281789	1.3368e-09	DLC1, ACVRL1, ERBB4, IL16, IL6ST, CSF1, ABI3, ITGB3, ADORA1, CXCL12, PTEN, SHH, S1PR1, SERPINE2, CXCR4, BCL2, MAP3K1, AGT, TEK, ROBO4, RRAS, TIE1, THBS1, FGF2, SCG2, COL18A1, PARD6B, IRS2, FLT1, MYO1F, IL6R, NEXN, SLIT2, VASH1, KDR, THY1, LAMA1, LAMA4, LAMA3, CCR4, CLIC4, PTP4A1, DLL4, CXCL16, HDAC9, CHRD, IGFBP5, F2R	1306	192	13528	2.58959	5.22823e-06	5.22824e-07	2.47821e-06
GOTERM_BP_FAT	GO:0051270~regulation of cell motion	48	0.281789	1.60543e-09	DLC1, ACVRL1, NRP1, ERBB4, IL6ST, CSF1, ABI3, ITGB3, ADORA1, CXCL12, PTEN, SHH, S1PR1, SERPINE2, CXCR4, BCL2, MAP3K1, AGT, TEK, ROBO4, RRAS, TIE1, THBS1, FGF2, COL18A1, PARD6B, IRS2, FLT1, TGFBR1, CHST3, MYO1F, IL6R, NEXN, VASH1, KDR, THY1, LAMA1, LAMA4, LAMA3, ETS1, CLIC4, PTP4A1, DLL4, CXCL16, HDAC9, CHRD, IGFBP5, F2R	1306	193	13528	2.57617	6.27881e-06	5.70803e-07	2.9762e-06
GOTERM_BP_FAT	GO:0030334~regulation of cell migration	44	0.258307	1.88831e-09	DLC1, ACVRL1, ERBB4, IL6ST, CSF1, ABI3, ITGB3, ADORA1, CXCL12, PTEN, SHH, S1PR1, SERPINE2, CXCR4, BCL2, MAP3K1, AGT, TEK, ROBO4, RRAS, TIE1, THBS1, FGF2, COL18A1, PARD6B, IRS2, FLT1, MYO1F, IL6R, NEXN, VASH1, KDR, THY1, LAMA1, LAMA4, LAMA3, CLIC4, PTP4A1, DLL4, CXCL16, HDAC9, CHRD, IGFBP5, F2R	1306	169	13528	2.69685	7.38515e-06	6.15431e-07	3.50061e-06
GOTERM_BP_FAT	GO:0007599~hemostasis	33	0.19373	4.11704e-09	F2RL2, F2RL3, AVPR2, FOXA2, ITGB3, MMRN1, SHH, FGG, FLI1, FGB, GP1BA, SERPINA1, ENTPD1, TFPI2, PAPSS2, RAB27A, KNG1, NFE2, PLEK, STXBP1, F8, SERPING1, ANXA5, WAS, PLAUR, P2RY12, VWF, HNF4A, PLSCR4, FBLN5, TFPI, PROS1, F2R	1306	108	13528	3.16505	1.61016e-05	1.23859e-06	7.63231e-06
GOTERM_BP_FAT	GO:0002684~positive regulation of immune system process	54	0.317013	4.49442e-09	IL27RA, MASP1, IL6ST, TBX21, PTPN22, TNFSF14, TNFSF12, TLR6, TLR7, C1QC, CXCL12, TLR8, VNN1, CFI, IL13RA1, SPN, EBI3, BCL10, CRTAM, CD3E, SERPING1, IL6R, NFAM1, THY1, PRKCQ, CD37, LAT2, LAX1, C3AR1, C7, C3, CLU, C1R, C1S, VCAM1, CD2, FCER1G, IL2RG, CD4, THBS1, CD28, FCER1A, PTPRC, CR1, GIMAP5, IKZF1, TGFBR2, C4BPA, GIMAP1, CD1D, P2RX7, FYN, HPX, C1RL	1306	238	13528	2.35021	1.75775e-05	1.25555e-06	8.33191e-06
GOTERM_BP_FAT	GO:0046649~lymphocyte activation	48	0.281789	4.65499e-09	ITGAL, IL21R, PTPN22, TNFSF14, SKAP2, ITGB1, CXCL12, IL10, ITGAM, VCAM1, CD48, DOCK2, CXCR4, CLCF1, BCL2, CD2, CD4, FAS, SPN, DPP4, CD28, RAB27A, GAPT, PTPRC, CRTAM, GIMAP5, CD3G, IKZF1, CRIP3, SWAP70, CD3E, FLT3, TP53, SLAMF7, NFAM1, NCR1, VAV1, WAS, GIMAP1, CD1D, LAT2, P2RX7, FYN, LAX1, NTRK1, BAX, AICDA, HDAC9	1306	199	13528	2.4985	1.82055e-05	1.21371e-06	8.62958e-06
GOTERM_BP_FAT	GO:0048584~positive regulation of response to stimulus	53	0.311142	9.21776e-09	IL27RA, IL16, MASP1, OSMR, FAM175A, IL6ST, PTPN22, TLR6, TLR7, C1QC, CXCL12, TLR8, AGTR1, S1PR1, CFI, BCL10, CRTAM, CD3E, SERPING1, IL6R, NFAM1, SLIT2, THY1, OSM, LAT2, CCR4, LAX1, HIPK2, C3AR1, C7, C3, CLU, C1R, CX3CL1, C1S, AGT, TGM2, FCER1G, THBS1, SCG2, FCER1A, PTPRC, CR1, GIMAP5, C4BPA, CD1D, KDR, GIMAP1, NTRK3, P2RX7, FYN, HPX, C1RL	1306	236	13528	2.32624	3.605e-05	2.25316e-06	1.70882e-05
GOTERM_BP_FAT	GO:0001944~vasculature development	55	0.322884	1.15605e-08	NRP2, FGF18, NRP1, ACVRL1, LEPR, TNFSF12, GJA4, PTEN, GJA5, CXCL12, SHH, S1PR1, MYOCD, CTGF, CXCR4, FOXF1, CCBE1, ROBO4, RHOB, SOX18, SOX17, FGF2, CYR61, PTPRJ, RECK, APOLD1, ARHGAP24, PROX1, SLIT2, THY1, DLL4, PLXDC1, CAV1, EMCN, ELK3, CDH2, CDH5, GJC1, TCF21, HOXA3, AGT, TGM2, THBS1, SCG2, COL18A1, FLT1, TGFBR1, TGFBR2, COL15A1, KDR, LAMA4, BAX, NTRK2, ECSCR, ITGA7	1306	251	13528	2.26976	4.5212e-05	2.65959e-06	2.14312e-05
GOTERM_BP_FAT	GO:0048514~blood vessel morphogenesis	49	0.28766	1.16815e-08	NRP2, FGF18, NRP1, ACVRL1, LEPR, TNFSF12, PTEN, CXCL12, SHH, S1PR1, MYOCD, CXCR4, CTGF, FOXF1, CCBE1, ROBO4, RHOB, SOX18, SOX17, FGF2, CYR61, PTPRJ, APOLD1, ARHGAP24, PROX1, SLIT2, THY1, DLL4, PLXDC1, CAV1, EMCN, ELK3, CDH2, GJC1, HOXA3, AGT, TGM2, THBS1, SCG2, COL18A1, FLT1, TGFBR1, TGFBR2, COL15A1, KDR, BAX, ECSCR, ITGA7, NTRK2	1306	211	13528	2.40549	4.56852e-05	2.53812e-06	2.16555e-05
GOTERM_BP_FAT	GO:0006935~chemotaxis	41	0.240695	1.1857e-08	NRP2, C3AR1, CCL2, IL16, CCR1, FPR1, CXCR1, ITGB2, FPR3, FPR2, CX3CL1, CCL28, CXCL12, IL10, ITGAM, EDNRB, DOCK2, SBDS, CXCR4, CCL21, CKLF, LECT2, DEFB1, FGF2, SPN, SCG2, CYR61, C5AR1, CMTM2, CMKLR1, ITGA1, IL6R, SLIT2, PLAUR, CCR6, CXCL14, CCR4, CXCL16, ECSCR, CX3CR1, PTAFR	1306	160	13528	2.65433	4.63716e-05	2.44067e-06	2.19809e-05
GOTERM_BP_FAT	GO:0042330~taxis	41	0.240695	1.1857e-08	NRP2, C3AR1, CCL2, IL16, CCR1, FPR1, CXCR1, ITGB2, FPR3, FPR2, CX3CL1, CCL28, CXCL12, IL10, ITGAM, EDNRB, DOCK2, SBDS, CXCR4, CCL21, CKLF, LECT2, DEFB1, FGF2, SPN, SCG2, CYR61, C5AR1, CMTM2, CMKLR1, ITGA1, IL6R, SLIT2, PLAUR, CCR6, CXCL14, CCR4, CXCL16, ECSCR, CX3CR1, PTAFR	1306	160	13528	2.65433	4.63716e-05	2.44067e-06	2.19809e-05
GOTERM_BP_FAT	GO:0001568~blood vessel development	54	0.317013	1.29523e-08	NRP2, FGF18, NRP1, ACVRL1, LEPR, TNFSF12, GJA4, PTEN, GJA5, CXCL12, SHH, S1PR1, MYOCD, CTGF, CXCR4, FOXF1, CCBE1, ROBO4, RHOB, SOX18, SOX17, FGF2, CYR61, PTPRJ, RECK, APOLD1, ARHGAP24, PROX1, SLIT2, THY1, DLL4, PLXDC1, CAV1, EMCN, ELK3, CDH2, CDH5, GJC1, HOXA3, AGT, TGM2, THBS1, SCG2, COL18A1, FLT1, TGFBR1, TGFBR2, COL15A1, KDR, LAMA4, BAX, NTRK2, ECSCR, ITGA7	1306	245	13528	2.28306	5.06551e-05	2.53281e-06	2.40114e-05
GOTERM_BP_FAT	GO:0007626~locomotory behavior	57	0.334625	4.15106e-08	NRP2, IL16, CXCR1, CXCL12, IL10, EDNRB, SBDS, CXCR4, FGF2, SPN, GNG7, CYR61, KCNMA1, C5AR1, CMKLR1, IL6R, SLIT2, PLAUR, CCR6, CCR4, HIPK2, CX3CR1, CLN8, PTAFR, NGF, C3AR1, CCL2, CCR1, FPR1, FPR3, ITGB2, CX3CL1, FPR2, CCL28, ITGAM, DOCK2, CCL21, CKLF, APBA2, LECT2, DEFB1, NOVA1, SCG2, DMBX1, GLRB, GNAO1, CMTM2, ITGA1, ATP1A2, NPY1R, PARK2, SOD2, ATXN1, CXCL14, CXCL16, ECSCR, SLC18A2	1306	274	13528	2.15484	0.000162335	7.73082e-06	7.69538e-05
GOTERM_BP_FAT	GO:0016477~cell migration	57	0.334625	5.39681e-08	NRP2, NRP1, ACVRL1, IL16, ZEB2, TNFSF12, PTEN, CXCL12, SHH, IL10, EDNRB, SBDS, CTGF, CXCR4, MSN, FGF2, CCDC88A, DCDC2, IL6R, SLIT2, MIXL1, TNS1, CD34, CCR4, VCAN, LAMC1, CAV2, CCL2, FUT8, ITGA11, KITLG, ITGB2, CX3CL1, CDH2, ITGB1, ITGAM, VCAM1, DOCK2, DNER, CKLF, POU3F3, THBS1, SELPLG, DCLK1, SCG2, FLT1, TGFBR1, PODXL, MET, ITGA1, ISL1, KDR, LAMA1, FYN, CXCL16, BAX, APBB1	1306	276	13528	2.13922	0.000211047	9.59401e-06	0.000100048
GOTERM_BP_FAT	GO:0016337~cell-cell adhesion	57	0.334625	5.39681e-08	CLSTN2, CLDN5, L1CAM, CDH22, CD93, CTGF, VNN1, ESAM, MSN, ICAM2, CDHR3, STXBP1, CDHR4, CLEC4M, THY1, CD84, NCAM1, SIGLEC1, CD34, CLDN1, CLDN2, CNTN4, JAM2, CLDN16, ITGAL, EMCN, PCDH20, DSCAML1, ITGB2, CLDN10, CLDN11, CDH2, SOX9, PCDHB11, ITGB1, CDH5, CLDN14, ITGAM, CDH6, VCAM1, BCL2, TEK, CD2, ACAN, SELPLG, NPHP1, PTPRC, PLEK, OLR1, NLGN1, PCDH12, PCDH17, CDH16, CDH17, ITGA8, BMPR1B, CDH11	1306	276	13528	2.13922	0.000211047	9.59401e-06	0.000100048
GOTERM_BP_FAT	GO:0050817~coagulation	30	0.176118	6.01117e-08	F2RL2, F2RL3, FOXA2, ITGB3, MMRN1, SHH, FGG, FGB, GP1BA, SERPINA1, ENTPD1, TFPI2, PAPSS2, RAB27A, KNG1, PLEK, STXBP1, F8, SERPING1, ANXA5, WAS, PLAUR, P2RY12, VWF, HNF4A, PLSCR4, FBLN5, TFPI, PROS1, F2R	1306	102	13528	3.04657	0.000235069	1.02215e-05	0.000111437
GOTERM_BP_FAT	GO:0007596~blood coagulation	30	0.176118	6.01117e-08	F2RL2, F2RL3, FOXA2, ITGB3, MMRN1, SHH, FGG, FGB, GP1BA, SERPINA1, ENTPD1, TFPI2, PAPSS2, RAB27A, KNG1, PLEK, STXBP1, F8, SERPING1, ANXA5, WAS, PLAUR, P2RY12, VWF, HNF4A, PLSCR4, FBLN5, TFPI, PROS1, F2R	1306	102	13528	3.04657	0.000235069	1.02215e-05	0.000111437
GOTERM_BP_FAT	GO:0050878~regulation of body fluid levels	36	0.211342	1.16208e-07	F2RL2, F2RL3, AVPR2, FOXA2, ITGB3, MMRN1, SHH, FGG, FLI1, FGB, GP1BA, SERPINA1, ENTPD1, TFPI2, PAPSS2, SLC22A2, RAB27A, KCNMA1, KNG1, NFE2, PLEK, STXBP1, F8, NPR1, SERPING1, ANXA5, WAS, PLAUR, P2RY12, VWF, HNF4A, PLSCR4, FBLN5, TFPI, PROS1, F2R	1306	141	13528	2.64468	0.000454385	1.89368e-05	0.00021543
GOTERM_BP_FAT	GO:0048870~cell motility	59	0.346366	4.07911e-07	NRP2, NRP1, ACVRL1, IL16, ZEB2, TNFSF12, PTEN, CXCL12, SHH, IL10, EDNRB, SBDS, CTGF, CXCR4, MSN, FGF2, CCDC88A, DCDC2, IL6R, MIXL1, SLIT2, TNS1, CD34, CCR4, VCAN, LAMC1, CAV2, CCL2, FUT8, ITGA11, KITLG, ITGB2, CX3CL1, CDH2, ITGB1, DNAH5, ITGAM, VCAM1, DOCK2, DNER, CKLF, POU3F3, THBS1, SELPLG, DCLK1, SCG2, FLT1, TGFBR1, PODXL, MET, ITGA1, ISL1, KDR, LAMA1, FYN, ETS1, CXCL16, BAX, APBB1	1306	307	13528	1.99069	0.00159407	6.38116e-05	0.000756197
GOTERM_BP_FAT	GO:0051674~localization of cell	59	0.346366	4.07911e-07	NRP2, NRP1, ACVRL1, IL16, ZEB2, TNFSF12, PTEN, CXCL12, SHH, IL10, EDNRB, SBDS, CTGF, CXCR4, MSN, FGF2, CCDC88A, DCDC2, IL6R, MIXL1, SLIT2, TNS1, CD34, CCR4, VCAN, LAMC1, CAV2, CCL2, FUT8, ITGA11, KITLG, ITGB2, CX3CL1, CDH2, ITGB1, DNAH5, ITGAM, VCAM1, DOCK2, DNER, CKLF, POU3F3, THBS1, SELPLG, DCLK1, SCG2, FLT1, TGFBR1, PODXL, MET, ITGA1, ISL1, KDR, LAMA1, FYN, ETS1, CXCL16, BAX, APBB1	1306	307	13528	1.99069	0.00159407	6.38116e-05	0.000756197
GOTERM_BP_FAT	GO:0007167~enzyme linked receptor protein signaling pathway	63	0.369849	7.23991e-07	FGF18, NRP1, ACVRL1, IL6ST, TGFB3, PTEN, IL31RA, ACVR1B, CTGF, PDGFC, TIE1, NRG1, FGF2, GNG7, PTPRJ, IRS2, CD3E, PTPRG, LIFR, LEFTY1, CHRDL1, DOK4, ARRB2, DOK5, HIPK2, ROR1, NGF, LCP2, FMOD, FGFR1, FGFR4, CCL2, ERBB4, FUT8, GRB2, EPHB1, ADCYAP1, LIF, SORBS1, MAP3K1, TEK, CD4, CSF1R, AMHR2, PTPRD, FLT1, FLT3, KL, TGFBR1, FLT4, MET, TGFBR2, AXL, HGF, STAT3, KDR, NTRK3, EPHA7, NTRK1, NTRK2, JAK3, BM…	1306	342	13528	1.90812	0.00282753	0.000108899	0.00134215
GOTERM_BP_FAT	GO:0050778~positive regulation of immune response	35	0.205471	7.41937e-07	C3AR1, C7, IL27RA, MASP1, IL6ST, C3, CLU, PTPN22, C1R, C1S, TLR6, C1QC, TLR7, TLR8, FCER1G, CFI, FCER1A, BCL10, PTPRC, CR1, CRTAM, GIMAP5, CD3E, SERPING1, C4BPA, NFAM1, GIMAP1, CD1D, THY1, P2RX7, LAT2, FYN, LAX1, HPX, C1RL	1306	145	13528	2.50029	0.00289751	0.000107465	0.00137542
GOTERM_BP_FAT	GO:0042110~T cell activation	32	0.18786	7.47954e-07	ITGAL, PTPN22, TNFSF14, CXCL12, ITGAM, CD48, DOCK2, CXCR4, BCL2, CD2, CD4, FAS, DPP4, SPN, CD28, RAB27A, PTPRC, CRTAM, GIMAP5, CD3G, IKZF1, CRIP3, FLT3, CD3E, TP53, VAV1, WAS, GIMAP1, CD1D, P2RX7, FYN, BAX	1306	126	13528	2.63069	0.00292097	0.000104468	0.00138657
GOTERM_BP_FAT	GO:0032101~regulation of response to external stimulus	37	0.217213	8.72901e-07	CAV1, A2M, IL16, MASP1, OSMR, IL6ST, C3, TSPAN8, CX3CL1, ADORA1, CXCL12, IL10, AHSG, AGTR1, TNFRSF1B, S1PR1, AOAH, AGT, TGM2, FCER1G, GP1BA, THBS1, SPN, SCG2, SPP1, FCER1A, KNG1, PLEK, TGFBR2, SERPING1, IL6R, SLIT2, KDR, OSM, NTRK3, CCR4, F2R	1306	159	13528	2.41043	0.0034081	0.000117714	0.0016182
GOTERM_BP_FAT	GO:0002252~immune effector process	33	0.19373	1.01532e-06	C7, MASP1, C3, CLU, C1R, C1S, TLR7, C1QC, TLR8, BCL2, FCER1G, FAS, CFI, RAB27A, BCL10, PTPRC, CR1, CRTAM, SWAP70, SAMHD1, MYO1F, SERPING1, C4BPA, SLAMF7, IL6R, NLRP3, LAT2, ABCC9, KCNJ8, LAX1, BNIP3L, C1RL, AICDA	1306	134	13528	2.55094	0.00396303	0.000132355	0.00188221
GOTERM_BP_FAT	GO:0001525~angiogenesis	35	0.205471	1.22672e-06	NRP2, FGF18, EMCN, ACVRL1, NRP1, LEPR, ELK3, TNFSF12, PTEN, CXCL12, SHH, S1PR1, CXCR4, CTGF, CCBE1, ROBO4, RHOB, SOX18, SOX17, THBS1, FGF2, SCG2, CYR61, COL18A1, FLT1, TGFBR2, APOLD1, COL15A1, ARHGAP24, SLIT2, KDR, THY1, PLXDC1, DLL4, ECSCR	1306	148	13528	2.44961	0.00478623	0.000154753	0.00227412
GOTERM_BP_FAT	GO:0031589~cell-substrate adhesion	27	0.158507	1.24922e-06	PPFIA2, DLC1, EPDR1, ITGA11, ITGB2, ITGB3, ITGB1, ARHGAP6, SORBS1, CTGF, AGT, BCL2, TEK, PKD2, PARVG, ITGA1, NID1, NID2, THY1, VWF, SIGLEC1, LYVE1, FBLN5, ITGA8, ITGA7, SGCE, LAMC1	1306	98	13528	2.85383	0.00487379	0.000152667	0.00231582
GOTERM_BP_FAT	GO:0006811~ion transport	115	0.67512	1.49144e-06	SLC36A2, KCNC4, ATP1B2, SCN3B, SLC22A12, GRIK5, SLC25A20, GRIN2C, MCOLN2, CHRNA6, FTL, SLC4A5, GRID1, KCND3, TCN2, SLC34A2, KCNT2, CAV2, FXYD2, CAV1, ENPP1, ENPP3, SFXN3, ATP6V1B2, KCNA5, KCNJ2, FXYD6, KCNJ3, KCNMB1, KCNJ1, SLC30A4, HCN4, GABRP, CACNA2D1, KCTD19, SLCO2B1, KCNK3, KCNJ5, KCTD9, P2RX7, KCNJ8, SLC13A1, HEPH, CHRNB1, SCN8A, PDZK1, SLC5A10, CLCN4, SLC5A11, KCTD12, KCNJ16, SLC5A5, KCNAB…	1306	768	13528	1.55105	0.00581604	0.000176743	0.00276485
GOTERM_BP_FAT	GO:0042127~regulation of cell proliferation	117	0.686862	1.73819e-06	DLC1, FGF18, IL6ST, OSMR, PTGS1, ARNT2, TGFB3, MMP7, TNFSF12, ADORA1, IL10, SHH, IL31RA, AGTR1, BDNF, S1PR1, MYOCD, GATA4, PDGFC, RARB, GLP2R, SPN, EBI3, IRS2, CD3E, LIFR, PPP1CB, PROX1, VASH1, SSTR3, ADAMTS8, HNF4A, SSTR1, CD33, LAMC1, NGF, CAV2, FGFR1, DERL2, FGFR4, CAV1, CCL2, ERBB4, CLU, IFI30, TIMP2, SOX9, ITGB1, LIF, HOXA3, IL12RB1, TEK, NPM1, RUNX3, COL18A1, TP53I11, TGFBR1, TGFBR2, TNFRSF…	1306	787	13528	1.53993	0.006775	0.000199923	0.00322227
GOTERM_BP_FAT	GO:0042060~wound healing	41	0.240695	1.85316e-06	F2RL2, F2RL3, ACVRL1, FOXA2, TGFB3, ITGB3, ELK3, MMRN1, SHH, FGG, FGB, MAP3K1, PAX7, SERPINA1, GP1BA, NRG1, ENTPD1, TFPI2, PAPSS2, FGF2, RAB27A, KNG1, PLEK, TGFBR2, STXBP1, F8, SERPING1, ANXA5, WAS, PLAUR, P2RY12, NOTCH2, PRKCQ, VWF, HNF4A, PLSCR4, FBLN5, TFPI, PROS1, TM4SF4, F2R	1306	191	13528	2.22352	0.00722151	0.000207056	0.0034354
GOTERM_BP_FAT	GO:0007160~cell-matrix adhesion	25	0.146765	2.32035e-06	PPFIA2, DLC1, EPDR1, ITGA11, ITGB2, ITGB3, ITGB1, ARHGAP6, SORBS1, CTGF, BCL2, AGT, TEK, PKD2, PARVG, ITGA1, NID1, NID2, THY1, SIGLEC1, LYVE1, FBLN5, ITGA8, ITGA7, SGCE	1306	89	13528	2.90965	0.00903384	0.000252049	0.00430146
GOTERM_BP_FAT	GO:0050900~leukocyte migration	19	0.111542	3.71567e-06	CCL2, IL16, PODXL, ITGA1, ITGB2, IL6R, CX3CL1, ITGAM, IL10, VCAM1, EDNRB, SBDS, DOCK2, CD34, CXCL16, CKLF, MSN, SELPLG, SCG2	1306	57	13528	3.45278	0.0144269	0.00039268	0.00688802
GOTERM_BP_FAT	GO:0007242~intracellular signaling cascade	169	0.992133	4.13602e-06	ADCY3, F2RL3, RP1, ADCY4, IL6ST, TLR1, TGFB3, TNFSF14, IQGAP2, RRAD, RASGEF1C, TLR5, TLR6, ADORA1, TLR7, RGL1, IL10, TLR8, BTK, IL31RA, PRKAR2B, AGTR1, PTGIR, S1PR1, CTGF, RALB, RRAS, RAPGEF5, GNG2, GLP2R, SPRED1, S100A1, GNG7, RAB27A, PIK3CG, BCL10, C5AR1, STMN3, SOCS3, CRYAB, PIK3CD, DCDC2, DCDC5, GEM, PPARGC1A, CLEC4M, LAT2, SSTR3, SSTR1, ARL8A, LRRK2, UNC13A, GRB14, NGF, FGFR1, CAV1, CCL2, GR…	1306	1256	13528	1.39376	0.0160459	0.000425594	0.00766722
GOTERM_BP_FAT	GO:0032103~positive regulation of response to external stimulus	20	0.117412	5.60635e-06	FCER1A, IL16, OSMR, C3, IL6ST, IL6R, CX3CL1, CXCL12, SLIT2, KDR, NTRK3, OSM, AGTR1, S1PR1, CCR4, AGT, TGM2, FCER1G, THBS1, SCG2	1306	64	13528	3.23698	0.0216879	0.00056206	0.0103927
GOTERM_BP_FAT	GO:0045087~innate immune response	32	0.18786	5.85999e-06	TNFAIP8L2, C7, MASP1, C3, CLU, TLR1, C1R, TLR5, C1S, TLR6, C1QC, TLR7, TLR8, TMEM173, IL1RAP, VNN1, CFI, DEFB1, RAB27A, BCL10, TLR10, CR1, IL18RAP, NCF2, SAMHD1, SERPING1, C4BPA, SLAMF7, CD1D, CYBB, CXCL16, C1RL	1306	138	13528	2.40194	0.0226578	0.000572798	0.0108629
GOTERM_BP_FAT	GO:0003013~circulatory system process	39	0.228954	6.16751e-06	C3AR1, CAV2, CAV1, ACVRL1, CORIN, MYL3, ELN, PTGS1, OXTR, ADORA1, CXCL12, CALCB, AGTR1, EDNRB, ACTG2, FLI1, AGT, KCNE1, GUCY1A3, ERAP2, HCN4, PCSK5, KNG1, KCNMA1, ACTC1, NFE2, OLR1, ACTA2, ITGA1, NPR1, SERPING1, ATP1A2, NPY1R, SOD2, HOXB2, KCNJ8, PLN, DLL4, GUCY1B3	1306	186	13528	2.17191	0.0238326	0.000588149	0.0114329
GOTERM_BP_FAT	GO:0008015~blood circulation	39	0.228954	6.16751e-06	C3AR1, CAV2, CAV1, ACVRL1, CORIN, MYL3, ELN, PTGS1, OXTR, ADORA1, CXCL12, CALCB, AGTR1, EDNRB, ACTG2, FLI1, AGT, KCNE1, GUCY1A3, ERAP2, HCN4, PCSK5, KNG1, KCNMA1, ACTC1, NFE2, OLR1, ACTA2, ITGA1, NPR1, SERPING1, ATP1A2, NPY1R, SOD2, HOXB2, KCNJ8, PLN, DLL4, GUCY1B3	1306	186	13528	2.17191	0.0238326	0.000588149	0.0114329
GOTERM_BP_FAT	GO:0002694~regulation of leukocyte activation	36	0.211342	6.85416e-06	IL27RA, IL6ST, TBX21, TNFSF14, ZEB1, TNFSF12, IL10, SHH, IL31RA, VCAM1, CD2, VNN1, CD4, IL2RG, FAS, THBS1, IL13RA1, EBI3, SPN, CD28, FCER1A, BCL10, PTPRC, GIMAP5, IKZF1, CD3E, FLT3, TGFBR2, TNFRSF13B, NFAM1, GIMAP1, THY1, INHBA, PRKCQ, LAX1, PRAM1	1306	166	13528	2.24639	0.0264506	0.000638051	0.0127057
GOTERM_BP_FAT	GO:0007610~behavior	76	0.446166	7.35339e-06	NRP2, IL16, LEPR, CXCR1, CXCL12, PTEN, IL10, PRKAR2B, EDNRB, BDNF, SBDS, CHST10, CXCR4, FGF2, SPN, GNG7, CYR61, KCNMA1, C5AR1, CMKLR1, IL6R, SLIT2, PLAUR, OSM, CCR6, CCR4, HIPK2, CX3CR1, CLN8, PTAFR, NGF, C3AR1, CCL2, CCR1, FPR1, OXTR, ITGB2, FPR3, FPR2, CX3CL1, CCL28, ITGAM, DOCK2, CCL21, BCL2, AGT, CKLF, APBA2, LECT2, DEFB1, NOVA1, NPHP1, SCG2, DMBX1, GLRB, GNAO1, CMTM2, MET, ITGA1, ATP1A2, NPY…	1306	469	13528	1.67854	0.0283496	0.000668595	0.0136311
GOTERM_BP_FAT	GO:0002460~adaptive immune response based on somatic recombination of immune receptors built from immunoglobulin superfamily domains	22	0.129153	8.09275e-06	C7, BCL10, CRTAM, CR1, SWAP70, C3, CLU, SERPING1, C1R, C4BPA, C1S, TLR6, C1QC, TLR8, IL10, C1RL, FCER1G, AICDA, FAS, CFI, EBI3, RAB27A	1306	77	13528	2.95953	0.0311552	0.00071908	0.0150016
GOTERM_BP_FAT	GO:0002250~adaptive immune response	22	0.129153	8.09275e-06	C7, BCL10, CRTAM, CR1, SWAP70, C3, CLU, SERPING1, C1R, C4BPA, C1S, TLR6, C1QC, TLR8, IL10, C1RL, FCER1G, AICDA, FAS, CFI, EBI3, RAB27A	1306	77	13528	2.95953	0.0311552	0.00071908	0.0150016
GOTERM_BP_FAT	GO:0031328~positive regulation of cellular biosynthetic process	102	0.598802	8.10649e-06	MEF2C, ARNT2, TLR1, TGFB3, TLR6, TLR7, TLR8, IL10, SHH, IL31RA, S1PR1, MYOCD, FOXF1, GATA4, PDGFC, RARB, SAMD4A, SPN, EBI3, BCL10, IRS2, PCBD2, CD3E, PROX1, PPARGC1A, DDIT3, HNF4A, TFEB, APOC2, SOX6, SOX9, LIF, PLAGL1, TCF21, NPM1, TEAD4, TCF4, NR1H4, FCER1A, NFE2, RFX4, IKZF1, KLF12, KLF13, TGFBR1, ETS1, EBF2, EBF1, HIVEP3, HOXB9, CHURC1, ACVRL1, HNF1A, FOXA2, MITF, SPI1, ZEB1, PAX2, GLI2, GLI1,…	1306	685	13528	1.54241	0.0312073	0.000704299	0.015027
GOTERM_BP_FAT	GO:0007166~cell surface receptor linked signal transduction	233	1.36785	8.38422e-06	ADCY3, ADCY4, IL6ST, OSMR, PTPN22, L1CAM, ADORA1, SHH, LPHN2, AGTR1, S1PR1, GRIN2C, CTGF, FOXF1, CLEC4A, GNG2, NPSR1, GNG7, PTPRJ, PIK3CG, WNT10A, C5AR1, CD3G, CD3E, GPR133, PTPRG, LIFR, GPR132, GEM, THY1, LILRB2, SSTR3, CCR6, CCR4, SSTR1, PRAM1, CX3CR1, ROR1, OR10K1, OR10K2, ERBB4, ITGA11, EPHB1, OR1G1, ADCYAP1, LIF, OR52N2, FCER1G, FCER1A, TGFBR1, TGFBR2, CNKSR3, HGF, KDR, NTRK3, NOTCH2, LAMA1,…	1306	1856	13528	1.30037	0.032259	0.00071259	0.0155418
GOTERM_BP_FAT	GO:0050865~regulation of cell activation	37	0.217213	9.13362e-06	IL27RA, IL6ST, TBX21, TNFSF14, ZEB1, TNFSF12, IL10, SHH, IL31RA, VCAM1, CD2, VNN1, CD4, IL2RG, FAS, THBS1, IL13RA1, EBI3, SPN, CD28, FCER1A, BCL10, PTPRC, GIMAP5, PLEK, IKZF1, CD3E, FLT3, TGFBR2, TNFRSF13B, NFAM1, GIMAP1, THY1, INHBA, PRKCQ, LAX1, PRAM1	1306	175	13528	2.19005	0.0350913	0.000759749	0.0169309
GOTERM_BP_FAT	GO:0001822~kidney development	25	0.146765	9.68733e-06	SOX11, TGFBR1, FBN1, NID1, WWTR1, GLI2, PAX2, PROX1, SLIT2, SHH, AGTR1, TCF21, BDNF, KCNJ8, AGT, BAX, BCL2, ITGA8, SALL1, PAX8, PYGO1, PKD2, POU3F3, RARB, PCSK5	1306	96	13528	2.69749	0.0371786	0.000789008	0.0179572
GOTERM_BP_FAT	GO:0007243~protein kinase cascade	63	0.369849	1.04594e-05	PRKAG3, IL6ST, PRKAG2, TLR1, TGFB3, TNFSF14, TLR5, TLR6, TLR7, ADORA1, LATS2, IL10, TLR8, BTK, IL31RA, CLCF1, CXCR4, SPRED1, FGF2, BCL10, C5AR1, LY96, SOCS3, CRYAB, CARD10, OSM, SH2D3C, DOK4, DOK5, LAX1, LRRK2, FGFR1, CAV1, CCL2, GRB2, STK17B, DUSP10, FPR1, OXTR, DUSP19, RASGRP3, MAP3K1, PKD2, THBS1, SCG2, FYB, FCER1A, PTPRC, TLR10, FLT1, PLEK, TGFBR1, MET, ITGA1, HGF, STAT3, P2RY12, P2RX7, RGS3,…	1306	370	13528	1.76372	0.0400815	0.000834486	0.0193882
GOTERM_BP_FAT	GO:0006968~cellular defense response	19	0.111542	1.08088e-05	ITK, BCL10, C5AR1, NCF2, LY96, GNLY, CD160, DCDC2, CD300C, NCR1, ITGB1, LILRB2, CCR6, KLRG1, CX3CR1, MNDA, CLEC5A, SPN, TYROBP	1306	61	13528	3.22637	0.0413922	0.000845108	0.0200357
GOTERM_BP_FAT	GO:0030155~regulation of cell adhesion	31	0.181989	1.40592e-05	EMCN, ACVRL1, CYTIP, CSF1, L1CAM, EDIL3, CX3CL1, PTEN, ARHGAP6, S1PR1, BCL2, TGFBI, TGM2, COL8A1, THBS1, NRG1, SPN, DPP4, CYR61, SPP1, KNG1, PODXL, CCDC80, MYO1F, NID1, VAV1, LAMA1, LAMA4, LAMA3, CHRD, ADAMDEC1	1306	137	13528	2.34386	0.0535016	0.00107757	0.0260602
GOTERM_BP_FAT	GO:0001501~skeletal system development	56	0.328754	1.409e-05	FGF18, ARSE, ENAM, TGFB3, ZEB1, GLI2, GJA5, SHH, GLI1, HOXC6, HOXC8, SBDS, TNFRSF11B, HOXC9, CTGF, PAX7, TBX15, CMKLR1, PRELP, HOXC10, INHBA, CHRDL2, HOXD8, CHRDL1, ADAMTS4, FGFR1, DSCAML1, SOX6, SOX9, AHSG, HOXA3, BCL2, JUND, TEAD4, ACAN, HOXA10, HOXA9, LECT2, PAPSS2, PCSK5, SPP1, TGFBR1, TGFBR2, FBN1, SPARC, WWTR1, P2RX7, HOXB2, CLEC3A, TRPS1, HOXB6, HOXB9, BMPR1B, CHRD, CDH11, IGFBP5	1306	319	13528	1.81839	0.0536154	0.00105917	0.0261172
GOTERM_BP_FAT	GO:0002443~leukocyte mediated immunity	23	0.135024	1.5219e-05	C7, BCL10, CR1, CRTAM, SWAP70, C3, CLU, MYO1F, SERPING1, C1R, IL6R, SLAMF7, C4BPA, C1S, C1QC, TLR8, LAT2, C1RL, FCER1G, AICDA, FAS, CFI, RAB27A	1306	86	13528	2.77026	0.0577852	0.00112243	0.0282098
GOTERM_BP_FAT	GO:0009891~positive regulation of biosynthetic process	102	0.598802	1.52547e-05	MEF2C, ARNT2, TLR1, TGFB3, TLR6, TLR7, TLR8, IL10, SHH, IL31RA, S1PR1, MYOCD, FOXF1, GATA4, PDGFC, RARB, SAMD4A, SPN, EBI3, BCL10, IRS2, PCBD2, CD3E, PROX1, PPARGC1A, DDIT3, HNF4A, TFEB, APOC2, SOX6, SOX9, LIF, PLAGL1, TCF21, NPM1, TEAD4, TCF4, NR1H4, FCER1A, NFE2, RFX4, IKZF1, KLF12, KLF13, TGFBR1, ETS1, EBF2, EBF1, HIVEP3, HOXB9, CHURC1, ACVRL1, HNF1A, FOXA2, MITF, SPI1, ZEB1, PAX2, GLI2, GLI1,…	1306	695	13528	1.52022	0.0579168	0.00110424	0.028276
GOTERM_BP_FAT	GO:0048565~gut development	14	0.0821886	1.63552e-05	EDNRB, STX2, FOXF1, TGFBR1, BCL2, GATA4, TGFB3, OXTR, GLI2, PCSK5, TINAG, SHH, MIXL1, NR1H4	1306	36	13528	4.02825	0.0619627	0.00116233	0.0303154
GOTERM_BP_FAT	GO:0042098~T cell proliferation	12	0.0704473	1.95796e-05	PTPRC, P2RX7, DOCK2, CRTAM, CRIP3, CXCR4, FYN, BAX, TP53, TNFSF14, CXCL12, ITGAM	1306	27	13528	4.60371	0.073718	0.0013665	0.0362911
GOTERM_BP_FAT	GO:0010562~positive regulation of phosphorus metabolic process	25	0.146765	2.02957e-05	DLC1, FCER1A, BCL10, CAV1, IL6ST, CD3E, TGFBR1, PRKAG2, TGFB3, KITLG, IL6R, ADORA1, IL31RA, LIF, OSM, EDNRB, P2RX7, HPX, CLCF1, AGT, BCL2, CD4, FAM129A, THBS1, FGF2	1306	100	13528	2.58959	0.0763087	0.00139162	0.0376182
GOTERM_BP_FAT	GO:0045937~positive regulation of phosphate metabolic process	25	0.146765	2.02957e-05	DLC1, FCER1A, BCL10, CAV1, IL6ST, CD3E, TGFBR1, PRKAG2, TGFB3, KITLG, IL6R, ADORA1, IL31RA, LIF, OSM, EDNRB, P2RX7, HPX, CLCF1, AGT, BCL2, CD4, FAM129A, THBS1, FGF2	1306	100	13528	2.58959	0.0763087	0.00139162	0.0376182
GOTERM_BP_FAT	GO:0002253~activation of immune response	24	0.140895	2.15019e-05	C3AR1, C7, PTPRC, BCL10, CR1, MASP1, C3, CD3E, CLU, PTPN22, SERPING1, C1R, NFAM1, C4BPA, C1S, TLR6, C1QC, TLR7, THY1, LAT2, LAX1, FYN, C1RL, CFI	1306	94	13528	2.64468	0.0806559	0.00144886	0.0398534
GOTERM_BP_FAT	GO:0030595~leukocyte chemotaxis	14	0.0821886	2.30018e-05	CCL2, IL16, ITGA1, ITGB2, IL6R, CX3CL1, IL10, ITGAM, EDNRB, DOCK2, SBDS, CXCL16, CKLF, SCG2	1306	37	13528	3.91937	0.0860331	0.0015236	0.0426329
GOTERM_BP_FAT	GO:0002449~lymphocyte mediated immunity	20	0.117412	2.32704e-05	C7, BCL10, CRTAM, CR1, SWAP70, C3, CLU, SERPING1, C1R, SLAMF7, C4BPA, C1S, C1QC, TLR8, C1RL, FCER1G, AICDA, FAS, CFI, RAB27A	1306	70	13528	2.95953	0.086993	0.00151571	0.0431308
GOTERM_BP_FAT	GO:0051249~regulation of lymphocyte activation	32	0.18786	2.5855e-05	IL27RA, IL6ST, TBX21, TNFSF14, ZEB1, TNFSF12, IL10, SHH, VCAM1, CD2, VNN1, CD4, IL2RG, FAS, IL13RA1, EBI3, SPN, CD28, PTPRC, BCL10, GIMAP5, IKZF1, FLT3, CD3E, TGFBR2, TNFRSF13B, NFAM1, GIMAP1, THY1, INHBA, PRKCQ, LAX1	1306	148	13528	2.23964	0.0961755	0.00165633	0.04792
Supplementary Table 6. Functional annotation analysis using DAVID for genes differentially upregulated in CDC compared to UTUC.

## Sheet: S7
ProbeSet	Gene	TrueFold	Mean_CDC	Mean_UTUC	P-Value	FDR
PSCA	PSCA	-226.558	8.5257	1931.57	7.67248e-11	4.71014e-07
S100P	S100P	-159.15	18.4954	2943.53	1.75373e-14	3.22984e-10
DHRS2	DHRS2	-143.595	12.1793	1748.89	1.01601e-09	2.33898e-06
CYP4B1	CYP4B1	-75.9389	11.4356	868.404	1.3851e-09	2.55094e-06
C10ORF116	C10ORF116	-74.028	78.249	5792.62	7.50433e-10	2.25254e-06
UPK2	UPK2	-62.7795	7.67411	481.777	4.75007e-08	3.25382e-05
KRT17	KRT17	-50.1712	9.74421	488.879	1.06236e-08	1.30437e-05
UPK1A	UPK1A	-41.6867	8.64471	360.37	6.97671e-07	0.000170728
SNX31	SNX31	-37.7336	12.6407	476.978	8.95455e-07	0.000194019
GPX2	GPX2	-36.7558	24.6676	906.677	1.61445e-07	6.79996e-05
HPGD	HPGD	-30.7998	16.9336	521.552	1.05465e-06	0.000208854
RAB25	RAB25	-28.5747	16.4498	470.049	6.55749e-10	2.25254e-06
GATA3	GATA3	-27.4299	60.3192	1654.55	4.77022e-08	3.25382e-05
TRIM29	TRIM29	-25.8252	17.7308	457.9	1.29884e-10	5.98018e-07
TACSTD2	TACSTD2	-25.5536	66.0069	1686.71	1.91509e-07	7.34795e-05
PVRL4	PVRL4	-25.3345	28.5147	722.406	3.45748e-09	5.78877e-06
VGLL1	VGLL1	-23.5289	7.4831	176.069	1.51147e-07	6.6278e-05
VSIG2	VSIG2	-22.0303	9.55571	210.515	7.1884e-08	3.89379e-05
TP63	TP63	-21.9057	24.328	532.921	8.56152e-10	2.25254e-06
UPK3A	UPK3A	-20.8069	8.37132	174.181	7.50882e-07	0.000170728
SPTSSB	SPTSSB	-20.7923	18.7772	390.422	7.22677e-06	0.000661173
GJB6	GJB6	-20.3388	7.47839	152.101	3.99516e-11	3.67894e-07
KRT20	KRT20	-19.9286	11.8388	235.931	0.00166942	0.0178443
HMGCS2	HMGCS2	-19.5267	12.5375	244.816	7.75102e-05	0.00261448
KRT7	KRT7	-16.8508	176.848	2980.03	5.30629e-06	0.000534582
CRYAB	CRYAB	97.2371	4024.37	41.3872	5.66278e-08	3.49494e-05
SPP1	SPP1	76.5636	40802.3	532.921	1.81106e-06	0.000299589
FXYD2	FXYD2	64.7799	812.579	12.5437	1.44837e-06	0.000254043
PDZK1IP1	PDZK1IP1	47.5713	3127.75	65.7486	1.2552e-07	5.83272e-05
CLDN2	CLDN2	46.4685	830.699	17.8766	8.43712e-06	0.000718319
SLC34A2	SLC34A2	40.0026	541.534	13.5375	7.21526e-07	0.000170728
ALDH1A1	ALDH1A1	32.8168	737.431	22.4711	1.24957e-06	0.000237251
CDH6	CDH6	32.5104	688.481	21.1773	3.8083e-06	0.000435637
SERPINA1	SERPINA1	30.8214	2326	75.4672	5.20549e-06	0.000532609
MMP7	MMP7	30.5977	3986.51	130.288	0.000372881	0.0067782
CLU	CLU	28.8239	9902.91	343.566	1.97453e-05	0.00113997
KCNJ16	KCNJ16	26.5643	324.851	12.2289	7.34246e-09	9.659e-06
DEFB1	DEFB1	24.2057	707.837	29.2426	1.04218e-05	0.000820247
BHMT2	BHMT2	21.4338	229.415	10.7034	4.95732e-06	0.000521708
BICC1	BICC1	21.2888	2611.95	122.691	2.56112e-07	8.57602e-05
CFI	CFI	21.2218	624.416	29.4233	5.1428e-06	0.00053044
CLDN16	CLDN16	18.884	293.882	15.5625	2.76945e-05	0.00136377
SERPINA3	SERPINA3	18.4359	436.549	23.6793	4.36585e-05	0.00179078
POU3F3	POU3F3	18.2688	130.607	7.14918	1.63432e-07	6.79996e-05
CDH16	CDH16	17.3902	137.101	7.88379	1.20327e-09	2.4623e-06
TM4SF4	TM4SF4	17.0252	122.091	7.17124	3.02854e-05	0.00141207
BIRC3	BIRC3	15.9642	5200.9	325.785	7.26621e-07	0.000170728
NNMT	NNMT	15.8784	2171.6	136.765	1.64818e-05	0.00107751
TFPI2	TFPI2	15.6751	439.032	28.0082	0.000602177	0.00931175
C12ORF39	C12ORF39	15.3053	101.7	6.64478	0.000154139	0.00396023
Supplementary Table 7. Top genes overexpressed or downregulated in CDC compared to UTUC. True fold, p-value and false discovery rate (FDR) are reported for each gene
